# Supplementary material for: Dibromido(1,10-phenanthroline-κ2 N,N′)palladium(II)
Source: Acta Crystallogr Sect E Struct Rep Online. 2009 Dec 4;66(Pt 1):m7. doi: 10.1107/S160053680905168X (PMC2980023; doi:10.1107/S160053680905168X)
Supplement: Supplementary file 2 [file e-66-000m7-Isup2.hkl]

# 
# h,k,l, Fc-squared, Fo-squared, sigma(Fo-squared) and status flag 
# 
data_I
_shelx_title ' [PdBr2(phen)]' 
_shelx_refln_list_code          4 
_shelx_F_calc_maximum      381.70 
_exptl_crystal_F_000       840.00 
_reflns_d_resolution_high  0.7496 
 
loop_ 
 _symmetry_equiv_pos_as_xyz 
 'x, y, z' 
 '-x, y+1/2, -z+1/2' 
 '-x, -y, -z' 
 'x, -y-1/2, z-1/2' 
 
_cell_length_a     9.9099 
_cell_length_b    17.4897 
_cell_length_c     7.2598 
_cell_angle_alpha  90.000 
_cell_angle_beta  109.106 
_cell_angle_gamma  90.000 
 
_shelx_F_squared_multiplier     1.000 
 
loop_ 
 _refln_index_h 
 _refln_index_k 
 _refln_index_l 
 _refln_F_squared_calc 
 _refln_F_squared_meas 
 _refln_F_squared_sigma 
 _refln_observed_status 
   1   0   0     3199.98     3177.28    188.19 o 
   2   0   0    17075.50    17285.93    654.79 o 
   3   0   0     1133.17     1137.91    123.94 o 
   4   0   0    44207.83    45989.41   1332.42 o 
   5   0   0    23522.93    24523.95    739.40 o 
   6   0   0     4627.08     4431.82    437.25 o 
   7   0   0    13438.89    15002.76    550.54 o 
   8   0   0     1114.36     1348.26    357.40 o 
   9   0   0     3505.34     3404.74    512.00 o 
  10   0   0      175.91       13.43    193.30 o 
  11   0   0     4246.96     4232.53    640.62 o 
  12   0   0     1251.63     1502.29    488.94 o 
   1   1   0    30894.60    27412.93   2435.19 o 
   2   1   0     4945.51     5080.13    164.44 o 
   3   1   0    20952.19    22790.67    487.33 o 
   4   1   0    29440.23    31835.48    666.65 o 
   5   1   0      248.08      345.56     59.20 o 
   6   1   0     1219.74     1264.28    100.75 o 
   7   1   0     2348.67     2417.32    129.60 o 
   8   1   0    12201.25    12394.38    415.22 o 
   9   1   0     6097.93     6818.90    509.18 o 
  10   1   0       21.73      143.35    143.53 o 
  11   1   0      472.09      216.62    176.29 o 
  12   1   0        8.79     -146.87    167.10 o 
   0   2   0     5610.01     5019.00    740.70 o 
   1   2   0       96.79      109.30     26.15 o 
   2   2   0     5822.03     5675.50    265.12 o 
   3   2   0        7.54       13.31     29.94 o 
   4   2   0     6070.33     6618.36    181.02 o 
   5   2   0     2416.54     2314.89    119.05 o 
   6   2   0     4020.10     3936.36    221.67 o 
   7   2   0      125.37       80.10     72.77 o 
   8   2   0     9086.48     9158.55    365.56 o 
   9   2   0      325.86      153.26    141.15 o 
  10   2   0     2429.71     2534.42    381.70 o 
  11   2   0       38.88       61.41    231.55 o 
  12   2   0     1204.91     1558.47    376.59 o 
   1   3   0     6481.15     6259.10    211.25 o 
   2   3   0       33.94       36.24     55.77 o 
   3   3   0    10591.97    10547.75    818.88 o 
   4   3   0      860.95      685.78    170.38 o 
   5   3   0      121.81      121.13     47.95 o 
   6   3   0      327.24      478.17    108.04 o 
   7   3   0     3056.62     3187.03    312.30 o 
   8   3   0     2823.67     2795.58    206.78 o 
   9   3   0       38.82       27.45    107.73 o 
  10   3   0        4.40       20.60    132.25 o 
  11   3   0      133.44      195.45    175.92 o 
  12   3   0      176.75      138.70    276.95 o 
   0   4   0    22243.78    19950.47   1649.96 o 
   1   4   0    12844.03    12628.99    542.45 o 
   2   4   0    17662.15    18368.60    614.11 o 
   3   4   0      602.49      537.29    123.81 o 
   4   4   0        9.75       44.64     60.48 o 
   5   4   0     4524.24     4592.84    358.20 o 
   6   4   0     4587.64     4658.54    402.00 o 
   7   4   0     4217.72     4102.88    370.99 o 
   8   4   0     4346.15     4662.34    575.80 o 
   9   4   0       96.88       97.91     83.91 o 
  10   4   0      999.67      789.77    251.16 o 
  11   4   0      968.97      977.73    286.39 o 
  12   4   0     4734.71     6309.31    845.16 o 
   1   5   0      552.47      435.47     68.40 o 
   2   5   0      483.74      442.36     67.51 o 
   3   5   0     8179.45     7639.38    413.00 o 
   4   5   0    13821.72    13416.30    859.03 o 
   5   5   0    11152.87    11734.48    582.83 o 
   6   5   0      176.09      123.91    127.53 o 
   7   5   0      199.74       85.37    103.44 o 
   8   5   0     8770.11    10276.08    666.39 o 
   9   5   0    13007.67    12830.42    501.13 o 
  10   5   0       13.32        9.84    129.64 o 
  11   5   0     1712.35     1766.03    402.80 o 
  12   5   0       86.44      -86.57    287.32 o 
   0   6   0    56297.73    52089.59   1395.11 o 
   1   6   0     7730.29     7269.63    249.05 o 
   2   6   0    16917.44    16573.89    390.43 o 
   3   6   0      765.59      664.58     64.96 o 
   4   6   0    13512.52    13300.30    616.45 o 
   5   6   0    12838.17    12602.69    630.92 o 
   6   6   0     2582.85     2415.20    298.52 o 
   7   6   0     6923.27     7144.85    525.85 o 
   8   6   0       13.65       77.64    151.48 o 
   9   6   0      972.97     1115.00    231.89 o 
  10   6   0       56.48       81.67    173.73 o 
  11   6   0     1292.56     1279.35    313.26 o 
  12   6   0      918.11     1433.67    578.14 o 
   1   7   0    31605.17    31220.30    629.10 o 
   2   7   0     1517.78     1591.16    122.99 o 
   3   7   0    13599.98    13791.62    474.73 o 
   4   7   0     2528.19     2154.55    292.79 o 
   5   7   0     8857.25     8761.32    536.35 o 
   6   7   0     5082.76     5290.21    432.37 o 
   7   7   0      951.17      852.29    228.58 o 
   8   7   0      952.08     1177.90    317.98 o 
   9   7   0       17.35     -164.54    164.54 o 
  10   7   0     1375.23     1448.38    259.67 o 
  11   7   0      128.38       19.31    159.66 o 
   0   8   0     9389.34     9377.67    460.67 o 
   1   8   0     2339.40     2202.29    157.85 o 
   2   8   0      709.78      651.27    101.19 o 
   3   8   0     2347.40     2338.77    165.89 o 
   4   8   0     4043.04     4232.30    361.04 o 
   5   8   0      106.45      111.84     98.38 o 
   6   8   0      112.59      114.35    148.26 o 
   7   8   0        3.07       19.07    126.95 o 
   8   8   0       69.58      251.08    190.19 o 
   9   8   0      364.58      711.87    341.77 o 
  10   8   0     1743.34     1785.41    306.09 o 
  11   8   0      391.80      471.27    316.22 o 
   1   9   0     6573.06     6160.16    273.48 o 
   2   9   0       89.62      164.44     58.57 o 
   3   9   0    29883.40    30136.75    669.70 o 
   4   9   0    12873.24    11913.33    370.94 o 
   5   9   0      206.23      314.42    146.18 o 
   6   9   0       40.15       74.02    137.12 o 
   7   9   0     8678.82     9946.63    791.36 o 
   8   9   0     4437.22     5118.08    514.00 o 
   9   9   0      166.19       55.62    208.48 o 
  10   9   0       12.77       36.78    159.41 o 
  11   9   0      474.89      183.81    328.63 o 
   0  10   0    15605.56    15733.27    672.45 o 
   1  10   0     5462.12     5223.44    261.86 o 
   2  10   0      482.31      496.98     95.47 o 
   3  10   0      598.35      638.89    104.29 o 
   4  10   0     4367.47     4321.54    185.19 o 
   5  10   0     8202.00     7152.68    530.67 o 
   6  10   0      369.36      540.13    207.50 o 
   7  10   0     3660.79     4371.69    848.96 o 
   8  10   0     1840.07     2090.69    412.60 o 
   9  10   0      312.67      247.90    274.32 o 
  10  10   0      281.70      185.53    164.35 o 
  11  10   0      797.72      415.06    377.40 o 
   1  11   0       71.34       48.43     51.57 o 
   2  11   0     1821.64     1723.14    170.29 o 
   3  11   0       40.29       74.02     58.33 o 
   4  11   0    11815.74    12211.12    731.44 o 
   5  11   0      365.13      573.27    206.26 o 
   6  11   0     2137.87     2301.62   1225.70 o 
   7  11   0     1854.55     2190.96    405.57 o 
   8  11   0     1483.13     2265.33    453.90 o 
   9  11   0     5334.75     4224.07    661.36 o 
  10  11   0      169.53      148.32    179.83 o 
  11  11   0     3383.89     3409.12    463.94 o 
   0  12   0     2309.19     2362.01    284.40 o 
   1  12   0       68.78       10.41     50.45 o 
   2  12   0     7086.13     7023.08    327.13 o 
   3  12   0     4502.38     4533.36    322.22 o 
   4  12   0      147.49      162.22    110.41 o 
   5  12   0     1337.03     1285.77    306.67 o 
   6  12   0        1.44      -24.58    146.38 o 
   7  12   0     2518.05     2565.07    508.43 o 
   8  12   0      213.15      147.07    178.46 o 
  10  12   0     1461.88     1830.65    332.25 o 
   1  13   0    13075.70    12696.94    467.81 o 
   2  13   0      871.82      944.48    123.31 o 
   3  13   0      176.05      103.05    109.74 o 
   4  13   0       24.52      -47.61     99.09 o 
   5  13   0    12818.06    13229.14    797.66 o 
   6  13   0     2927.28     3957.87    483.45 o 
   7  13   0       64.85       73.60    145.59 o 
   8  13   0       48.36      178.27    214.45 o 
   9  13   0     1148.63      100.01    210.52 o 
  10  13   0     1002.08      781.96    357.40 o 
   0  14   0     1375.75     1639.51    286.81 o 
   1  14   0     2165.24     2160.09    211.08 o 
   2  14   0     2290.56     2315.46    228.61 o 
   3  14   0       19.97      -44.46     70.43 o 
   4  14   0     1122.30     1183.29    217.04 o 
   5  14   0     1247.03     1302.76    298.52 o 
   6  14   0      527.10      811.43    267.52 o 
   7  14   0      150.05      122.26    191.60 o 
   8  14   0      462.67      395.71    237.83 o 
   9  14   0      285.42       20.62    149.11 o 
   1  15   0     7686.59     8065.64    435.72 o 
   2  15   0     1230.92     1116.02    179.56 o 
   3  15   0    13193.34    13781.16    631.38 o 
   4  15   0     4704.58     5251.77    399.04 o 
   5  15   0     1150.47     1253.36    316.70 o 
   6  15   0     1036.32     1212.93    346.08 o 
   7  15   0     1283.03     1314.35    364.20 o 
   8  15   0     2375.13     2711.56    852.17 o 
   9  15   0        1.68     -131.28    131.28 o 
   0  16   0     6663.10     6807.45    544.32 o 
   1  16   0      501.09      375.25    124.10 o 
   2  16   0     8965.25     9621.02    445.14 o 
   3  16   0     3273.58     3584.94    350.99 o 
   4  16   0     2930.73     3093.41    349.57 o 
   5  16   0     3017.41     2901.03    476.12 o 
   6  16   0      299.72      437.81    239.59 o 
   7  16   0     3334.06     3914.85    960.21 o 
   8  16   0       17.25       53.14    179.72 o 
   9  16   0      987.62      208.16    200.35 o 
   1  17   0      537.04      625.66    164.89 o 
   2  17   0     2338.38     2104.72    313.59 o 
   3  17   0      105.64      167.64    145.32 o 
   4  17   0      567.38      402.37    180.47 o 
   5  17   0       24.67       28.14    164.81 o 
   7  17   0     2185.96     4087.85   1002.11 o 
   8  17   0      267.27     -105.85    209.21 o 
   0  18   0     1391.35     1883.68    368.46 o 
   1  18   0      122.99        6.75    151.56 o 
   2  18   0     1287.02     1212.30    253.18 o 
   3  18   0     1015.00     1283.14    343.49 o 
   4  18   0     1512.42     1742.53    306.30 o 
   5  18   0      386.32      216.49    190.98 o 
   6  18   0      398.87      201.75    148.29 o 
   7  18   0      484.78       18.54    184.10 o 
   1  19   0     1235.83     1299.13    269.88 o 
   2  19   0      245.02      277.91    169.65 o 
   3  19   0      192.49      255.98    175.51 o 
   4  19   0       56.25     -104.20    126.87 o 
   6  19   0      630.11       94.38    163.72 o 
   7  19   0        4.31      -72.27    226.00 o 
   0  20   0      226.65      688.66    356.37 o 
   1  20   0      195.12      292.97    193.73 o 
   2  20   0      286.59      244.77    192.68 o 
   3  20   0        6.47      145.21    175.60 o 
   4  20   0      435.97      249.32    186.78 o 
   5  20   0      129.83     -156.33    156.33 o 
   6  20   0      741.82      -92.27    224.25 o 
   1  21   0     2567.19     3217.82    510.59 o 
   2  21   0      497.73      798.54    301.56 o 
   3  21   0     1085.46     1417.19    308.26 o 
   4  21   0      427.26      592.30    282.07 o 
   5  21   0      569.42      134.75    241.33 o 
   0  22   0     2861.65     3391.10    445.43 o 
   1  22   0        7.80      121.28    166.41 o 
   2  22   0     8001.54     8355.07    642.02 o 
   3  22   0     1125.31     1459.23    284.26 o 
   4  22   0     1406.55     2056.61    338.96 o 
   1  23   0      631.55      851.85    250.28 o 
   2  23   0      542.14      645.07    244.33 o 
 -11   1   1       19.73      -11.00    130.72 o 
 -10   1   1       28.19      -29.80    108.63 o 
  -9   1   1     1303.18     1365.79    234.67 o 
  -8   1   1    11498.75    11921.52    474.45 o 
  -7   1   1      168.73      204.09     74.16 o 
  -6   1   1     3549.53     3280.43    191.61 o 
  -5   1   1     4552.59     4347.67    194.54 o 
  -4   1   1    38490.85    39315.04    635.14 o 
  -3   1   1     6811.18     7094.76    190.41 o 
  -2   1   1    16140.76    16538.49    342.52 o 
  -1   1   1     4889.29     5027.66     89.31 o 
   0   1   1    12593.52    12865.16    264.24 o 
   1   1   1     5671.95     5827.45    179.86 o 
   2   1   1    30611.09    31833.90    597.73 o 
   3   1   1    42234.25    43829.40    809.22 o 
   4   1   1       98.09      134.11     45.90 o 
   5   1   1     2030.89     2010.25    156.24 o 
   6   1   1     6062.55     5834.24    253.11 o 
   7   1   1     6632.04     7132.09    372.59 o 
   8   1   1     1063.16     1092.77    245.66 o 
   9   1   1      334.29      231.36    168.49 o 
  10   1   1       94.29       12.99    151.96 o 
  11   1   1      242.84      178.50    198.50 o 
 -12   2   1     2937.34     4656.21    735.81 o 
 -11   2   1      378.43      729.83    297.68 o 
 -10   2   1      645.27      555.88    191.10 o 
  -9   2   1      492.56      767.97    166.53 o 
  -8   2   1     2762.63     3510.06    336.62 o 
  -7   2   1     1633.25     1896.87    166.28 o 
  -6   2   1     8742.36     8556.95    299.71 o 
  -5   2   1    35583.12    35229.75    882.57 o 
  -4   2   1      915.67      969.46    110.96 o 
  -3   2   1     3342.52     3146.48    123.00 o 
  -2   2   1     8091.58     8466.35    169.92 o 
  -1   2   1    42901.65    43607.89    465.74 o 
   0   2   1    32805.74    33597.70    490.86 o 
   1   2   1      159.26      146.49     42.18 o 
   2   2   1     2361.80     2112.07    104.65 o 
   3   2   1     6632.73     6820.95    212.65 o 
   4   2   1    30241.98    31453.71    650.81 o 
   5   2   1     1620.83     1763.61    138.17 o 
   6   2   1     8945.83    10184.13    542.54 o 
   7   2   1     1421.20     1647.03    317.74 o 
   8   2   1      295.70      322.72    145.37 o 
   9   2   1      183.42      254.68    160.43 o 
  10   2   1     1991.55     1845.68    358.44 o 
  11   2   1     5057.63     5245.99    542.56 o 
 -12   3   1     1460.89     2135.90    580.77 o 
 -11   3   1      863.24      574.78    322.50 o 
 -10   3   1     7865.75     8012.96    550.69 o 
  -9   3   1     8299.74     8599.11    441.52 o 
  -8   3   1     1226.28     1338.50    195.13 o 
  -7   3   1     2313.56     2558.77    215.83 o 
  -6   3   1     2200.16     2372.47    194.18 o 
  -5   3   1    33846.33    33949.39    731.57 o 
  -4   3   1     7686.43     7754.61    256.79 o 
  -3   3   1        3.65       10.19     24.86 o 
  -2   3   1      157.82      173.75     29.98 o 
  -1   3   1      350.74      306.31     33.75 o 
   0   3   1      157.76      202.77     34.64 o 
   1   3   1       30.48       58.20     28.59 o 
   2   3   1      734.43      788.81     74.26 o 
   3   3   1    41418.52    43455.05    708.92 o 
   4   3   1    16228.71    15940.83    377.71 o 
   5   3   1      404.63      360.39     80.20 o 
   6   3   1      673.29      799.13    140.74 o 
   7   3   1     2265.10     2537.68    320.44 o 
   8   3   1    17839.76    19071.42   1267.43 o 
   9   3   1     1067.71     1335.22    289.10 o 
  10   3   1     3095.97     3117.82    421.59 o 
  11   3   1      601.86      432.02    238.83 o 
 -12   4   1     1373.81     1124.89    427.03 o 
 -11   4   1      498.52      446.55    208.19 o 
 -10   4   1     1270.05     1377.32    279.81 o 
  -9   4   1      922.27      771.27    175.67 o 
  -8   4   1     3325.05     3885.09    283.52 o 
  -7   4   1       72.55      176.55    287.10 o 
  -6   4   1     4391.37     4048.03    342.48 o 
  -5   4   1     5449.98     5416.38    233.23 o 
  -4   4   1     1969.04     1978.39    109.72 o 
  -3   4   1      190.97      210.69     44.02 o 
  -2   4   1      765.32      699.83     50.86 o 
  -1   4   1    11966.44    12157.69    196.27 o 
   0   4   1     2361.13     2430.48     87.92 o 
   1   4   1      317.90      369.19     53.77 o 
   2   4   1      864.49      611.87     71.60 o 
   3   4   1      949.29     1069.44    111.35 o 
   4   4   1     8505.79     8230.85    347.36 o 
   5   4   1     3577.80     3460.86    240.09 o 
   6   4   1     2383.59     2557.03    217.09 o 
   7   4   1     2763.21     3022.47    382.01 o 
   8   4   1      115.95      173.73     99.53 o 
   9   4   1     2029.04     2104.63    358.76 o 
  10   4   1       10.18      -65.98    182.64 o 
  11   4   1     2744.05     2434.42    439.02 o 
 -12   5   1       84.40      317.11    222.18 o 
 -11   5   1      257.37       62.14    184.41 o 
 -10   5   1     1641.30     1723.01    265.08 o 
  -9   5   1      141.07      162.76    114.81 o 
  -8   5   1      966.94     1024.42    246.10 o 
  -7   5   1      492.32      288.79    135.16 o 
  -6   5   1    10158.95     9919.04    556.33 o 
  -5   5   1       46.58       67.44     50.60 o 
  -4   5   1     1827.91     1454.07    169.29 o 
  -3   5   1      571.06      618.84     63.26 o 
  -2   5   1    11415.12    11470.47    206.67 o 
  -1   5   1     4159.09     4272.43    124.05 o 
   0   5   1    14464.15    14970.05    254.00 o 
   1   5   1     5824.49     5768.70    201.68 o 
   2   5   1     2173.01     2196.50    130.12 o 
   3   5   1     2406.49     2230.75    177.74 o 
   4   5   1     7237.16     7272.29    231.51 o 
   5   5   1     5866.08     5405.38    603.73 o 
   6   5   1      110.13       61.85     68.57 o 
   7   5   1      452.73      526.37    142.17 o 
   8   5   1     1069.89      872.72    187.23 o 
   9   5   1     1121.06     1147.47    188.56 o 
  10   5   1       44.82       13.76    145.59 o 
  11   5   1      100.53      231.87    221.04 o 
 -12   6   1      855.27     1165.37    331.23 o 
 -11   6   1       37.95        0.79    177.36 o 
 -10   6   1      122.21       89.04    112.56 o 
  -9   6   1     2591.03     2896.08    420.84 o 
  -8   6   1     1878.44     1814.62    329.74 o 
  -7   6   1     1538.17     1757.53    319.27 o 
  -6   6   1     4364.76     4375.35    372.54 o 
  -5   6   1      760.24      748.08    145.94 o 
  -4   6   1       74.31       63.98     39.90 o 
  -3   6   1     6917.44     6703.53    168.51 o 
  -2   6   1    10461.18    10314.90    207.76 o 
  -1   6   1     7229.16     7372.43    177.73 o 
   0   6   1     7003.03     6671.86    165.75 o 
   1   6   1    13604.43    13660.03    319.49 o 
   2   6   1      583.16      588.19    149.24 o 
   3   6   1      545.09      672.36    133.00 o 
   4   6   1      457.70      405.94    131.43 o 
   5   6   1     4933.03     4459.92    302.37 o 
   6   6   1       20.29       61.61     76.51 o 
   7   6   1     4679.04     4754.70    444.48 o 
   8   6   1     1595.69     1717.68    260.21 o 
   9   6   1      133.69      177.14    134.61 o 
  10   6   1       21.63       13.64    152.35 o 
  11   6   1     3039.36     3262.28    504.62 o 
 -12   7   1       36.71      -84.38    199.39 o 
 -11   7   1       28.49       13.17    183.21 o 
 -10   7   1      808.04     1001.95    239.58 o 
  -9   7   1     7895.28     7919.06    523.71 o 
  -8   7   1     7853.55     8192.41    449.10 o 
  -7   7   1       33.34      156.62     94.90 o 
  -6   7   1      498.01      664.92    158.35 o 
  -5   7   1     7623.36     6975.70    351.70 o 
  -4   7   1    38928.84    38989.86    976.86 o 
  -3   7   1      968.92      937.52     78.54 o 
  -2   7   1    19481.29    19256.43    306.24 o 
  -1   7   1    10325.61    10728.68    252.45 o 
   0   7   1    22467.82    22869.88    412.34 o 
   1   7   1     5112.94     4900.42    238.29 o 
   2   7   1    17750.36    18009.18    526.41 o 
   3   7   1    39657.48    42082.46    898.83 o 
   4   7   1     1582.77     1663.90    351.41 o 
   5   7   1      610.56      725.29    144.16 o 
   6   7   1     1420.19     1646.80    236.30 o 
   7   7   1    11539.63    12616.12    588.70 o 
   8   7   1     5976.91     6050.88    426.85 o 
   9   7   1        2.53       36.14    121.25 o 
  10   7   1      113.11      411.85    303.52 o 
  11   7   1       35.41      -57.15    178.02 o 
 -12   8   1     1561.01     1875.90    432.24 o 
 -11   8   1      248.83      -22.48    262.06 o 
 -10   8   1     1715.30     2049.47    404.86 o 
  -9   8   1      259.76      411.15    167.50 o 
  -8   8   1     4430.72     4472.48    336.36 o 
  -7   8   1     5084.35     5298.69    368.73 o 
  -6   8   1     4762.34     4690.27    288.61 o 
  -5   8   1    26427.69    25218.88    669.55 o 
  -4   8   1      361.64      496.61     66.67 o 
  -3   8   1    18518.96    17958.66    315.96 o 
  -2   8   1      451.41      529.54     69.14 o 
  -1   8   1    88341.91    90085.09   1038.15 o 
   0   8   1    25931.88    25193.10    442.70 o 
   1   8   1     6742.51     6699.63    276.22 o 
   2   8   1    15159.70    14919.81    425.65 o 
   3   8   1     9252.17     9297.12    380.25 o 
   4   8   1    24330.84    23754.80    949.37 o 
   5   8   1       30.67       28.84     60.93 o 
   6   8   1    10972.55    11162.01    576.08 o 
   7   8   1     1553.98     1499.62    254.20 o 
   8   8   1     1309.11     1300.24    246.92 o 
   9   8   1      157.01       92.29    139.13 o 
  10   8   1      783.96      211.40    259.14 o 
  11   8   1     2029.12     2097.73    417.83 o 
 -11   9   1     1027.21     1051.41    342.72 o 
 -10   9   1      543.85      768.24    296.72 o 
  -9   9   1     3595.56     4240.58   1015.39 o 
  -8   9   1      116.61       13.86    100.12 o 
  -7   9   1     3798.09     4054.11    290.25 o 
  -6   9   1     1168.25     1128.79    169.53 o 
  -5   9   1     4627.38     4471.06    252.59 o 
  -4   9   1     3440.30     3304.15    134.82 o 
  -3   9   1      696.70      741.76     66.62 o 
  -2   9   1     4421.05     4331.36    164.12 o 
  -1   9   1     2782.49     3000.77    135.25 o 
   0   9   1     6335.58     6366.29    308.64 o 
   1   9   1     3633.11     3545.63    214.12 o 
   2   9   1      309.62      375.27     87.27 o 
   3   9   1     4505.83     4140.95    265.05 o 
   4   9   1     2260.81     2283.13    310.30 o 
   5   9   1     3814.14     3937.62    514.78 o 
   6   9   1     3285.48     3457.88    370.30 o 
   7   9   1      578.06      737.79    192.90 o 
   8   9   1     4278.51     3890.36    370.19 o 
   9   9   1       18.48       84.73    153.52 o 
  10   9   1     2422.72     2625.95    454.56 o 
  11   9   1      206.33      470.54    384.11 o 
 -11  10   1     2111.14     2397.39    512.87 o 
 -10  10   1     1709.92     2378.87    447.89 o 
  -9  10   1     1381.58     1534.84    349.74 o 
  -8  10   1     1030.51     1555.84    338.70 o 
  -7  10   1      483.87      286.81    199.21 o 
  -6  10   1     3334.01     3597.39    421.64 o 
  -5  10   1     3085.19     2671.71    341.71 o 
  -4  10   1     4208.61     4014.31    191.06 o 
  -3  10   1      387.20      359.26     78.47 o 
  -2  10   1     1095.64     1294.05    110.24 o 
  -1  10   1     3790.71     3588.68    154.09 o 
   0  10   1     4264.70     4485.89    274.58 o 
   1  10   1       27.76       90.87     61.54 o 
   2  10   1     1507.26     1683.50    238.88 o 
   3  10   1     8496.46     8029.76    356.22 o 
   4  10   1      413.22      665.83    206.32 o 
   5  10   1     1879.04     1830.34    419.30 o 
   6  10   1      522.65      391.61    149.98 o 
   7  10   1     2973.74     3272.57    361.76 o 
   8  10   1        2.50     -102.62    121.08 o 
   9  10   1     3492.72     3504.00    534.27 o 
  10  10   1     1383.79     1682.32    391.53 o 
 -11  11   1      231.82       31.43    215.71 o 
 -10  11   1      772.46      975.11    271.40 o 
  -9  11   1     1434.28     1495.97    355.83 o 
  -8  11   1     2706.33     2837.05    507.62 o 
  -7  11   1      707.12      914.72    283.81 o 
  -6  11   1     5038.66     4617.43    468.35 o 
  -5  11   1      591.55      648.22    166.05 o 
  -4  11   1      688.21      676.86    101.10 o 
  -3  11   1      373.61      308.68     75.51 o 
  -2  11   1       90.72       38.21     50.14 o 
  -1  11   1        1.95        4.79     44.55 o 
   0  11   1      386.52      324.66    110.05 o 
   1  11   1      449.92      483.74    107.91 o 
   2  11   1      918.08      983.00    152.83 o 
   3  11   1     1552.61     1530.85    186.15 o 
   4  11   1     1421.59     1120.87    275.61 o 
   5  11   1     4303.90     4044.93    563.69 o 
   6  11   1     1364.98     1467.03    302.53 o 
   7  11   1     2471.23     2297.30    331.53 o 
   8  11   1     1343.84     1244.54    269.48 o 
   9  11   1      579.57      345.50    314.50 o 
  10  11   1      130.66      196.04    195.26 o 
 -11  12   1      448.47      182.89    248.00 o 
 -10  12   1      394.33      349.05    216.43 o 
  -9  12   1     1827.85     1875.07    333.03 o 
  -8  12   1     2564.89     2462.59    343.95 o 
  -7  12   1     1813.10     1697.61    284.41 o 
  -6  12   1     1629.71     1675.32    261.94 o 
  -5  12   1      153.50      142.54    132.84 o 
  -4  12   1      198.67       86.84     83.65 o 
  -3  12   1     2601.79     2252.96    166.31 o 
  -2  12   1     6935.83     6500.58    225.91 o 
  -1  12   1     1937.42     2032.97    134.34 o 
   0  12   1     2317.05     2093.66    181.35 o 
   1  12   1     6864.69     6246.43    338.09 o 
   2  12   1     1958.15     1890.88    201.70 o 
   3  12   1      281.04      217.01    133.94 o 
   4  12   1      186.60      113.70    161.66 o 
   5  12   1     6017.35     5457.28    653.03 o 
   6  12   1      533.34      327.94    157.64 o 
   7  12   1     4509.12     4656.92    410.89 o 
   8  12   1      566.99      684.60    208.27 o 
   9  12   1      605.20      185.05    237.49 o 
  10  12   1        0.93     -115.60    250.23 o 
 -10  13   1      418.45      572.13    255.57 o 
  -9  13   1     3432.52     3832.79    455.11 o 
  -8  13   1      403.93      359.91    170.81 o 
  -7  13   1     2233.49     2524.32    323.02 o 
  -6  13   1       21.32      -91.20     91.20 o 
  -5  13   1     1409.35     1522.48    202.80 o 
  -4  13   1     2630.89     2528.08    215.79 o 
  -3  13   1        1.15       15.84     57.92 o 
  -2  13   1     2745.69     2703.05    161.92 o 
  -1  13   1      943.72      980.52    137.18 o 
   0  13   1     1432.02     1365.30    169.06 o 
   1  13   1     3134.03     3228.47    356.58 o 
   2  13   1     2682.87     2794.78    242.67 o 
   3  13   1     2005.62     2157.96    291.00 o 
   4  13   1     1111.73      917.87    345.72 o 
   5  13   1      636.81      604.60    187.65 o 
   6  13   1      680.41      841.17    222.46 o 
   7  13   1     1349.02     1372.67    284.80 o 
   8  13   1     3302.20     2050.88    834.18 o 
   9  13   1       21.95      200.49    170.80 o 
 -10  14   1     1389.10     1364.27    337.90 o 
  -9  14   1      537.37      932.74    272.45 o 
  -8  14   1     1298.22     1588.23    291.01 o 
  -7  14   1     3517.46     4116.36    455.25 o 
  -6  14   1      710.32      770.89    209.27 o 
  -5  14   1     6017.56     6571.89    440.08 o 
  -4  14   1      233.35      253.72    105.53 o 
  -3  14   1    24221.13    23431.54    564.38 o 
  -2  14   1     1959.56     1899.57    200.15 o 
  -1  14   1    11646.01    11433.95    410.20 o 
   0  14   1     2527.95     2514.30    219.10 o 
   1  14   1    12721.74    13072.78    562.86 o 
   2  14   1     9094.30     8983.18    455.56 o 
   3  14   1     1799.14     1779.37    305.57 o 
   4  14   1     7190.72     7741.52    831.73 o 
   5  14   1      113.60      174.08    135.68 o 
   6  14   1     4938.61     5239.05    450.27 o 
   7  14   1      236.32      204.74    173.51 o 
   9  14   1      383.35      366.83    196.16 o 
  -9  15   1      158.77      246.58    198.38 o 
  -8  15   1       18.64       88.66    162.87 o 
  -7  15   1     3183.76     3148.97    368.38 o 
  -6  15   1     6060.63     6272.98    439.16 o 
  -5  15   1       14.48       -8.49    116.09 o 
  -4  15   1     2143.29     1892.63    305.42 o 
  -3  15   1       53.93       81.30     81.06 o 
  -2  15   1     5174.00     5915.92    315.52 o 
  -1  15   1     1365.26     1412.33    185.56 o 
   0  15   1     4631.30     4891.51    285.01 o 
   1  15   1     6732.14     6154.96    410.72 o 
   2  15   1     1745.60     1679.74    253.25 o 
   3  15   1      804.34      603.39    213.00 o 
   4  15   1     1900.13     1653.61    295.48 o 
   5  15   1     6715.56     7516.73    526.06 o 
   6  15   1     1225.21     1398.82    289.01 o 
   7  15   1       32.70     -133.35    141.84 o 
   8  15   1       18.41      -82.13    126.06 o 
   9  15   1      607.97      382.24    223.09 o 
  -9  16   1      179.18      108.13    214.02 o 
  -8  16   1       47.91     -117.23    146.55 o 
  -7  16   1      357.58      488.83    293.01 o 
  -6  16   1       50.61       -2.90    153.12 o 
  -5  16   1     1231.91     1669.42    333.06 o 
  -4  16   1     1621.68     1583.63    262.20 o 
  -3  16   1      167.57       25.46    144.27 o 
  -2  16   1      437.32      456.13    146.93 o 
  -1  16   1     4438.48     4584.57    288.12 o 
   0  16   1     4204.99     4303.67    332.76 o 
   1  16   1        0.03       35.03     89.13 o 
   2  16   1      319.50      348.25    144.64 o 
   3  16   1     2798.84     2956.72    309.97 o 
   4  16   1      123.53      376.81    190.08 o 
   5  16   1      640.12      536.95    217.29 o 
   6  16   1      313.46      239.98    177.40 o 
   7  16   1      266.50       58.43    113.70 o 
   8  16   1       44.86     -144.17    144.17 o 
  -8  17   1     1164.34      288.62    515.36 o 
  -7  17   1       25.42      -46.10    178.19 o 
  -6  17   1      348.67      581.04    248.99 o 
  -5  17   1      196.41      268.04    154.92 o 
  -4  17   1     4158.68     4221.00    421.12 o 
  -3  17   1      463.48      470.42    178.27 o 
  -2  17   1     3832.76     3799.40    261.87 o 
  -1  17   1      588.64      677.92    149.55 o 
   0  17   1     2371.20     2744.05    267.42 o 
   1  17   1      683.86      620.59    150.43 o 
   2  17   1     2687.61     2802.66    342.62 o 
   3  17   1     2866.62     3037.56    371.82 o 
   4  17   1        0.81      -89.96    124.35 o 
   5  17   1      275.49      217.88    172.78 o 
   6  17   1      252.53       13.13    118.95 o 
   8  17   1      343.77     -120.74    262.79 o 
  -8  18   1     2172.35      648.43   1073.79 o 
  -7  18   1       69.25      137.07    174.44 o 
  -5  18   1      217.15      356.01    176.88 o 
  -4  18   1      542.23      848.47    222.60 o 
  -3  18   1      655.92      611.19    200.99 o 
  -2  18   1       35.95       59.59     95.34 o 
  -1  18   1      504.89      557.04    144.08 o 
   0  18   1      485.25      601.80    151.89 o 
   1  18   1       86.70      -69.32    101.00 o 
   2  18   1     1040.96      901.94    211.72 o 
   3  18   1      165.60      174.94    148.84 o 
   4  18   1     1031.63     1066.22    235.82 o 
   5  18   1      776.85      794.31    261.84 o 
   6  18   1      249.83       74.73    131.45 o 
  -6  19   1      409.87      258.76    184.14 o 
  -5  19   1      762.41      163.64    292.59 o 
  -4  19   1       69.30      100.07    153.68 o 
  -3  19   1      695.32      618.46    206.97 o 
  -2  19   1      691.77      620.86    202.38 o 
  -1  19   1       13.71     -107.59    107.59 o 
   0  19   1      175.24      226.15    137.15 o 
   1  19   1     1099.15     1191.80    233.49 o 
   2  19   1      343.57      387.11    177.70 o 
   3  19   1      436.83      463.73    185.04 o 
   4  19   1      104.20       26.33    141.93 o 
   5  19   1      712.90      391.94    237.30 o 
   6  19   1     4482.24     3678.73    649.72 o 
  -6  20   1       31.61      -29.77    179.62 o 
  -5  20   1      959.90      275.91    266.20 o 
  -4  20   1      649.20      110.92    196.86 o 
  -3  20   1     4783.28     5386.25    717.78 o 
  -2  20   1     1057.69     1299.08    284.27 o 
  -1  20   1      644.40      720.48    174.38 o 
   0  20   1      138.72      236.95    143.26 o 
   1  20   1     3089.85     4006.68    370.68 o 
   2  20   1     3515.70     4325.95    396.07 o 
   3  20   1        5.77     -116.18    136.50 o 
   4  20   1     1285.72     1185.23    267.86 o 
   5  20   1       24.08       -9.36    193.92 o 
  -5  21   1      152.53       43.88    158.80 o 
  -4  21   1      724.41      231.74    246.34 o 
  -3  21   1       52.57     -131.16    131.16 o 
  -2  21   1     3224.84     4183.50    470.38 o 
  -1  21   1      377.07      441.02    215.33 o 
   0  21   1     2246.54     2844.26    343.01 o 
   1  21   1     1642.88     1681.99    284.50 o 
   2  21   1      401.09      411.74    197.70 o 
   3  21   1      297.65      243.50    189.80 o 
   4  21   1     1581.26     1706.06    310.63 o 
  -4  22   1        7.25      248.43    170.03 o 
  -3  22   1       20.34     -143.57    153.26 o 
  -2  22   1       29.02      136.63    182.37 o 
  -1  22   1      202.36      336.31    219.04 o 
   0  22   1       21.81       51.59    168.08 o 
   1  22   1       43.66      168.47    219.09 o 
   2  22   1       98.02       33.19    177.38 o 
   3  22   1       70.94       12.53    180.50 o 
  -2  23   1     1896.01     2443.04    415.93 o 
  -1  23   1      490.17      514.74    282.90 o 
   0  23   1     1332.92     1824.18    438.16 o 
   1  23   1     2022.10     2343.07    358.98 o 
 -13   0   2     1956.05      127.16    281.62 o 
 -12   0   2      958.60      -69.79    249.36 o 
 -11   0   2      738.64      755.67    351.99 o 
 -10   0   2     1262.90     1792.52    530.69 o 
  -9   0   2     1389.89     1425.75    262.00 o 
  -8   0   2    10556.50     9930.06    443.14 o 
  -7   0   2      244.87      259.20     89.86 o 
  -6   0   2    41050.95    39485.42    836.33 o 
  -5   0   2    14345.35    14249.84    398.79 o 
  -4   0   2    15561.72    15288.80    369.46 o 
  -3   0   2     5101.47     5300.71    163.55 o 
  -2   0   2   132949.80   130825.36   2256.93 o 
  -1   0   2   145697.31   145056.48   2458.03 o 
   0   0   2     1585.66     1416.73    184.83 o 
   1   0   2    27794.81    27558.55    997.73 o 
   2   0   2     2249.98     2127.87    244.25 o 
   3   0   2    50615.16    52754.18   1703.90 o 
   4   0   2     2562.23     2823.54    235.71 o 
   5   0   2    18668.37    17366.30    854.43 o 
   6   0   2    10172.63    10901.24    545.22 o 
   7   0   2      200.34      290.24    213.44 o 
   8   0   2      435.00      525.00    292.28 o 
   9   0   2     1795.31     2071.52    535.36 o 
  11   0   2     2307.10     2664.11    704.57 o 
 -13   1   2       26.37      155.35    235.91 o 
 -12   1   2      539.33       99.18    175.67 o 
 -11   1   2       68.13      -83.57    170.22 o 
 -10   1   2    11880.62    10848.11    737.16 o 
  -9   1   2     4686.73     4719.86    318.68 o 
  -8   1   2       59.64       14.16     62.70 o 
  -7   1   2      882.20      946.70    101.50 o 
  -6   1   2     4082.62     3833.58    155.22 o 
  -5   1   2    18296.93    18060.69    326.07 o 
  -4   1   2     3480.60     3431.22    110.93 o 
  -3   1   2     4413.87     4284.57    130.58 o 
  -2   1   2    78639.56    81418.80    938.36 o 
  -1   1   2    36044.21    37361.71    492.89 o 
   0   1   2     6778.25     6812.90    226.07 o 
   1   1   2     2953.75     3265.74    167.52 o 
   2   1   2    25537.55    25658.46    577.28 o 
   3   1   2    13278.52    12790.05    401.89 o 
   4   1   2      251.05      249.45     79.43 o 
   5   1   2      186.62      312.47     86.32 o 
   6   1   2     3749.65     3992.29    230.45 o 
   7   1   2    16386.35    17191.06    637.85 o 
   8   1   2     1231.93     1372.57    301.64 o 
   9   1   2     1004.50     1323.98    316.60 o 
  10   1   2       29.39       11.58    177.95 o 
  11   1   2       42.50        8.12    201.38 o 
 -13   2   2      688.13      340.46    730.34 o 
 -12   2   2      492.48      290.50    275.42 o 
 -11   2   2     1929.68     1845.88    391.08 o 
 -10   2   2     1051.67     1191.23    252.63 o 
  -9   2   2     2531.93     2560.16    206.39 o 
  -8   2   2      123.01       69.72     57.19 o 
  -7   2   2     4059.96     4099.79    180.87 o 
  -6   2   2       92.02      102.53     41.52 o 
  -5   2   2     3321.36     3238.03    125.59 o 
  -4   2   2      255.90      261.52     40.82 o 
  -3   2   2     5137.40     5064.01    151.61 o 
  -2   2   2       92.49      128.44     24.82 o 
  -1   2   2      318.86      350.40     40.44 o 
   0   2   2     5565.34     5815.51    211.80 o 
   1   2   2     2690.30     2649.38    153.11 o 
   2   2   2     5753.88     5717.48    241.32 o 
   3   2   2      247.71      225.51     81.16 o 
   4   2   2     4013.21     4408.61    237.25 o 
   5   2   2     1355.04     1503.66    167.49 o 
   6   2   2     3690.36     3517.16    243.70 o 
   7   2   2     3477.40     3393.62    288.97 o 
   8   2   2     1070.79     1261.66    290.90 o 
   9   2   2     1395.85     1895.17    363.95 o 
  10   2   2      380.86      226.56    181.56 o 
  11   2   2     2019.42     2156.67    448.68 o 
 -12   3   2       98.89      132.18    196.85 o 
 -11   3   2       54.18       94.39    184.58 o 
 -10   3   2       28.68       47.56    122.18 o 
  -9   3   2     3938.30     3968.82    247.20 o 
  -8   3   2      857.16      762.12    125.97 o 
  -7   3   2       95.25      128.63     45.31 o 
  -6   3   2        5.91       24.17     37.78 o 
  -5   3   2     5097.40     5005.94    187.06 o 
  -4   3   2     1327.45     1246.46     91.60 o 
  -3   3   2     1104.50     1147.24     79.95 o 
  -2   3   2     2864.88     2720.48     90.89 o 
  -1   3   2      838.42      806.70     63.70 o 
   0   3   2      455.10      465.86     76.49 o 
   1   3   2     1193.18     1236.50    156.90 o 
   2   3   2     8947.24     8859.90    311.62 o 
   3   3   2      204.59      180.28     67.71 o 
   4   3   2       82.49      123.85     55.18 o 
   5   3   2      435.94      454.99    102.39 o 
   6   3   2     7231.74     6830.23    468.52 o 
   7   3   2      146.46      290.70    207.53 o 
   8   3   2       24.01       43.87    101.22 o 
   9   3   2       50.47       20.44    133.75 o 
  10   3   2       82.46      240.26    189.65 o 
  11   3   2        3.67       99.82    190.53 o 
 -12   4   2        0.40      312.95    220.50 o 
 -11   4   2     1301.60     1349.56    418.20 o 
 -10   4   2      434.49      517.27    158.01 o 
  -9   4   2     4454.79     4247.43    362.97 o 
  -8   4   2       11.27       84.53     60.87 o 
  -7   4   2     7734.03     7445.24    276.76 o 
  -6   4   2      858.09      891.58    103.71 o 
  -5   4   2      606.88      656.50     84.87 o 
  -4   4   2     1817.49     1931.27    117.13 o 
  -3   4   2    12035.42    11971.72    237.13 o 
  -2   4   2    12621.04    12414.44    293.88 o 
  -1   4   2    10732.46    10553.18    229.41 o 
   0   4   2    15176.94    15870.33    354.66 o 
   1   4   2     2862.75     3034.77    217.68 o 
   2   4   2      151.10      202.25     65.65 o 
   3   4   2        5.49       21.31     49.63 o 
   4   4   2     6309.67     6596.01    296.20 o 
   5   4   2       36.26       41.04     59.53 o 
   6   4   2     8036.29     9622.36    578.54 o 
   7   4   2     4742.02     5026.41    442.29 o 
   8   4   2      576.50      601.59    210.82 o 
   9   4   2       60.42     -107.83    127.75 o 
  10   4   2     3899.89     4015.59    690.85 o 
  11   4   2     4055.09     3837.18    832.17 o 
 -12   5   2      974.81      398.73    642.81 o 
 -11   5   2     1902.03     1792.28    396.19 o 
 -10   5   2     9141.78    10380.68    605.73 o 
  -9   5   2     4353.08     4527.74    325.68 o 
  -8   5   2      289.65      248.13     94.78 o 
  -7   5   2      293.27      233.54     94.65 o 
  -6   5   2    10254.03    10200.69    294.06 o 
  -5   5   2     8501.57     7966.29    237.99 o 
  -4   5   2      387.13      422.43     66.67 o 
  -3   5   2     1020.43      960.60     69.52 o 
  -2   5   2     2061.20     1903.50     87.01 o 
  -1   5   2       30.87       10.54     28.19 o 
   0   5   2       87.84      107.97     73.46 o 
   1   5   2     1078.54     1171.30    125.07 o 
   2   5   2     7934.19     7227.01    297.80 o 
   3   5   2    22349.27    21925.45    578.28 o 
   4   5   2     2210.61     2063.91    178.32 o 
   5   5   2      676.98      770.90    186.98 o 
   6   5   2     2564.82     2679.38    316.49 o 
   7   5   2    12076.91    12246.07    708.59 o 
   8   5   2     4872.49     4776.39    467.38 o 
   9   5   2      952.58      586.97    228.95 o 
  10   5   2     1078.42      247.02    592.30 o 
  11   5   2      257.66      135.37    215.01 o 
 -12   6   2      369.45      626.65    305.32 o 
 -11   6   2     1148.48     1296.06    347.94 o 
 -10   6   2      349.95      817.72    185.44 o 
  -9   6   2      485.68      310.40    139.56 o 
  -8   6   2     5650.14     5444.09    315.54 o 
  -7   6   2      304.79      316.04     89.80 o 
  -6   6   2    13507.12    13313.48    338.43 o 
  -5   6   2     7232.56     7103.05    226.97 o 
  -4   6   2     9261.17     8978.83    243.47 o 
  -3   6   2     3425.85     3173.30    122.62 o 
  -2   6   2    21913.54    21630.01    343.66 o 
  -1   6   2    40319.80    40060.75    596.32 o 
   0   6   2      586.14      494.89     80.80 o 
   1   6   2    16548.94    16851.56    419.08 o 
   2   6   2     1212.51     1514.73    229.15 o 
   3   6   2    17590.80    17677.24    463.36 o 
   4   6   2     1541.30     1547.85    146.73 o 
   5   6   2     7709.84     8905.44    561.53 o 
   6   6   2     2938.37     2849.75    343.59 o 
   7   6   2       14.47        4.06    245.20 o 
   8   6   2     1483.56     1229.58    293.60 o 
   9   6   2      370.81      235.64    322.79 o 
  10   6   2     2197.22      470.81    942.32 o 
 -12   7   2      391.94       -0.88    401.92 o 
 -11   7   2      463.26      590.63    228.15 o 
 -10   7   2       31.81       34.95    128.40 o 
  -9   7   2     1943.90     2127.57    255.53 o 
  -8   7   2       11.64       48.05     83.45 o 
  -7   7   2     8470.46     8729.97    369.41 o 
  -6   7   2     1085.98     1254.89    154.57 o 
  -5   7   2     6911.05     6689.37    222.98 o 
  -4   7   2     4607.65     4394.94    153.63 o 
  -3   7   2    12656.09    12441.57    255.66 o 
  -2   7   2    10076.02     9892.16    259.59 o 
  -1   7   2     4649.17     4468.10    176.53 o 
   0   7   2    19870.93    19817.34    471.58 o 
   1   7   2     1276.87     1341.79    126.09 o 
   2   7   2    10234.93    10120.47    343.26 o 
   3   7   2        8.76      -12.01     42.33 o 
   4   7   2    12424.10    13088.74    408.05 o 
   5   7   2      901.30     1009.54    186.59 o 
   6   7   2     2025.44     1619.65    251.83 o 
   7   7   2      467.68      431.15    188.30 o 
   8   7   2      654.06     1447.05    319.05 o 
   9   7   2      644.98      722.32    252.85 o 
  10   7   2       47.91      107.66    160.24 o 
 -12   8   2      520.63      245.71    434.48 o 
 -11   8   2     1073.03     1167.02    283.25 o 
 -10   8   2        0.10       67.49    122.55 o 
  -9   8   2      279.15      197.09    115.63 o 
  -8   8   2       25.48        4.91     80.96 o 
  -7   8   2        8.41       60.50     67.12 o 
  -6   8   2     1047.18      927.06    133.55 o 
  -5   8   2     4252.37     4026.42    177.83 o 
  -4   8   2      570.98      592.85     74.05 o 
  -3   8   2     2389.72     2343.37    111.51 o 
  -2   8   2     3523.97     3308.97    155.44 o 
  -1   8   2     2896.70     2902.03    143.59 o 
   0   8   2     2651.66     2722.17    173.54 o 
   1   8   2      159.04      249.42     67.54 o 
   2   8   2     2402.15     2280.31    175.87 o 
   3   8   2     1199.05     1345.59    174.74 o 
   4   8   2       26.18      -26.13     88.54 o 
   5   8   2      454.71      389.02    136.73 o 
   6   8   2       10.38       29.82    103.46 o 
   7   8   2       13.90       30.55    138.34 o 
   8   8   2     1872.62     1748.97    360.49 o 
   9   8   2     1625.46      824.92   1149.85 o 
  10   8   2       31.24     -215.93    215.93 o 
 -12   9   2      205.51      475.50    460.61 o 
 -11   9   2        0.49     -156.71    164.13 o 
 -10   9   2      985.04     1090.64    264.38 o 
  -9   9   2     5707.51     5806.74    455.49 o 
  -8   9   2     2257.50     1959.83    225.09 o 
  -7   9   2      332.36      317.17     89.19 o 
  -6   9   2      162.95      203.10     77.31 o 
  -5   9   2    15681.51    15483.71    474.17 o 
  -4   9   2     9666.04     9364.04    238.79 o 
  -3   9   2     2990.15     3047.77    143.37 o 
  -2   9   2     8477.84     8441.82    256.00 o 
  -1   9   2     2025.81     1958.33    124.58 o 
   0   9   2     5541.91     5754.46    237.08 o 
   1   9   2     8518.19     8374.03    295.33 o 
   2   9   2    28860.86    27942.11    690.86 o 
   3   9   2     2912.98     2815.66    200.13 o 
   4   9   2      227.69      172.12    122.88 o 
   5   9   2     1752.26     1508.45    361.70 o 
   6   9   2     8017.94     8048.12    502.90 o 
   7   9   2     2126.74     2667.34    360.07 o 
   8   9   2       15.96       69.63    178.67 o 
   9   9   2       39.75      227.20    154.01 o 
  10   9   2      112.14      209.36    269.51 o 
 -11  10   2      844.67      849.38    268.94 o 
 -10  10   2       29.56       11.31    152.96 o 
  -9  10   2     1406.52     1698.78    304.01 o 
  -8  10   2     1083.62     1219.67    249.29 o 
  -7  10   2     1962.82     2059.65    291.10 o 
  -6  10   2    11235.74    11008.86    580.08 o 
  -5  10   2      506.88      551.68     80.17 o 
  -4  10   2     1371.34     1452.01    106.22 o 
  -3  10   2     1084.78      985.78    114.75 o 
  -2  10   2     7143.84     6511.05    234.12 o 
  -1  10   2     8952.70     8966.87    271.39 o 
   0  10   2     1823.42     1965.26    155.70 o 
   1  10   2     2288.28     2152.52    168.37 o 
   2  10   2      261.77      216.04     85.10 o 
   3  10   2     9071.29     8342.63    361.34 o 
   4  10   2     2903.68     2863.55    331.97 o 
   5  10   2      921.86      978.62    212.12 o 
   6  10   2     3547.46     3917.32    466.07 o 
   7  10   2      853.57      932.11    231.78 o 
   8  10   2      530.77      406.72    260.63 o 
   9  10   2        3.12       39.04    180.62 o 
  10  10   2     2033.48      776.94   1047.88 o 
 -11  11   2      275.11      112.99    221.81 o 
 -10  11   2     4492.85     4657.80    463.29 o 
  -9  11   2      202.64      131.55    175.48 o 
  -8  11   2     4035.16     4201.97    396.20 o 
  -7  11   2      500.57      564.65    188.22 o 
  -6  11   2     3908.87     3675.46    324.96 o 
  -5  11   2     2557.99     2612.15    298.62 o 
  -4  11   2      309.63      324.49     81.47 o 
  -3  11   2     1166.50     1352.85    131.64 o 
  -2  11   2      169.81      133.33     62.18 o 
  -1  11   2       12.11       -8.12     47.23 o 
   0  11   2      737.88      792.24    121.97 o 
   1  11   2      835.71      848.16    126.10 o 
   2  11   2     2759.91     2686.77    202.51 o 
   3  11   2     4940.28     4631.11    741.84 o 
   4  11   2      162.26      198.03    130.33 o 
   5  11   2     5565.82     5975.99    451.89 o 
   6  11   2      211.50      275.67    198.32 o 
   7  11   2     5529.96     5950.82    473.44 o 
   8  11   2     1601.55      351.29    954.00 o 
   9  11   2     1893.52      717.89   1151.68 o 
 -11  12   2     1700.63     1662.31    346.26 o 
 -10  12   2      136.01      247.28    213.79 o 
  -9  12   2      749.35      871.24    246.42 o 
  -8  12   2      838.94      948.50    238.06 o 
  -7  12   2       39.41      108.68    125.51 o 
  -6  12   2     4082.20     3958.94    363.18 o 
  -5  12   2     1994.64     1832.62    208.94 o 
  -4  12   2     4517.45     4510.72    222.12 o 
  -3  12   2     3175.94     3201.85    188.75 o 
  -2  12   2      398.07      430.66     86.07 o 
  -1  12   2     1132.17     1135.21    126.72 o 
   0  12   2     1420.35     1422.10    167.06 o 
   1  12   2     4672.41     4352.47    245.86 o 
   2  12   2     3634.98     3589.19    245.18 o 
   3  12   2     3737.11     3566.55    508.06 o 
   4  12   2      327.95      200.30    144.58 o 
   5  12   2      715.61      917.98    228.58 o 
   6  12   2      962.39     1220.12    260.43 o 
   7  12   2        4.67      155.14    153.24 o 
   8  12   2     2402.31     2516.37    715.08 o 
   9  12   2     1049.65      360.18    460.47 o 
 -10  13   2      473.64      577.83    243.44 o 
  -9  13   2      130.84      168.50    176.61 o 
  -8  13   2      199.44       91.32    166.71 o 
  -7  13   2     4778.70     5214.36    411.45 o 
  -6  13   2     3137.10     3411.56    324.36 o 
  -5  13   2       68.65       78.09     95.93 o 
  -4  13   2     1216.15     1350.24    155.63 o 
  -3  13   2     5523.39     5536.70    250.79 o 
  -2  13   2     5354.70     5286.36    315.89 o 
  -1  13   2     3692.82     3561.93    257.55 o 
   0  13   2    10256.08     9700.18    376.14 o 
   1  13   2       10.47        8.52     72.59 o 
   2  13   2      366.21      443.94    117.62 o 
   3  13   2     3722.38     3648.46    380.24 o 
   4  13   2     8254.14     7921.15    521.58 o 
   5  13   2     1299.79     1118.12    254.61 o 
   6  13   2      144.21      189.97    164.46 o 
   7  13   2      114.09      158.70    152.34 o 
   8  13   2     1809.68      827.62    680.39 o 
   9  13   2      167.31     -141.19    309.22 o 
 -10  14   2       74.06      146.87    183.95 o 
  -9  14   2      370.00      323.57    196.19 o 
  -8  14   2        6.91      -20.50    164.88 o 
  -7  14   2     1639.91     1582.86    282.46 o 
  -6  14   2      733.96      811.17    206.78 o 
  -5  14   2     1061.95     1132.24    185.51 o 
  -4  14   2      131.59      199.27     97.41 o 
  -3  14   2     2930.39     2926.27    300.52 o 
  -2  14   2     1378.29     1459.50    200.23 o 
  -1  14   2     1009.92     1162.85    187.16 o 
   0  14   2     2876.53     2904.20    276.54 o 
   1  14   2       28.49       20.28     78.19 o 
   2  14   2      530.73      567.56    128.32 o 
   3  14   2      203.93      303.92    159.17 o 
   4  14   2      929.72      787.35    231.01 o 
   5  14   2       50.18        1.18    129.76 o 
   6  14   2      801.86      815.28    244.62 o 
   7  14   2      488.17      -42.98    127.42 o 
   8  14   2      167.88       65.50    149.64 o 
 -10  15   2      264.97      216.41    232.73 o 
  -9  15   2     2487.99     3284.24    435.04 o 
  -8  15   2       30.57      -34.20    150.78 o 
  -7  15   2     1906.59     2018.65    315.19 o 
  -6  15   2       48.29       53.10    120.55 o 
  -5  15   2     9799.06     9759.02    535.35 o 
  -4  15   2     2240.94     2708.46    292.68 o 
  -3  15   2     4083.24     4254.57    292.66 o 
  -2  15   2     4863.88     4613.73    311.40 o 
  -1  15   2     1436.85     1470.13    210.52 o 
   0  15   2     6300.88     6559.37    328.68 o 
   1  15   2      847.33      982.10    166.13 o 
   2  15   2    14729.58    13701.14    647.37 o 
   3  15   2      462.51      550.18    166.54 o 
   4  15   2     1666.59     1578.97    314.24 o 
   5  15   2      125.81      103.98    162.33 o 
   6  15   2     3179.92     1329.78    560.40 o 
   7  15   2      583.95       21.87    120.46 o 
   8  15   2       17.93     -146.82    146.82 o 
  -9  16   2      539.04      782.98    622.74 o 
  -8  16   2     2118.95     2103.31    437.04 o 
  -7  16   2       64.81      232.10    204.10 o 
  -6  16   2     4574.32     4945.92    539.97 o 
  -5  16   2      281.55       99.30    134.14 o 
  -4  16   2     7557.13     8010.76    497.56 o 
  -3  16   2     2373.00     2455.81    258.40 o 
  -2  16   2     2473.78     2502.43    253.68 o 
  -1  16   2     4999.51     5304.12    408.68 o 
   0  16   2      485.49      649.20    138.64 o 
   1  16   2    10610.96    10819.50    451.56 o 
   2  16   2      100.69      105.19    129.03 o 
   3  16   2     4774.48     4299.28    354.64 o 
   4  16   2      815.54      745.20    248.66 o 
   5  16   2     2149.38     1405.31    297.80 o 
   6  16   2     1281.06      305.25    472.63 o 
   7  16   2      355.61      -13.25    130.99 o 
  -9  17   2       12.76       97.76    265.11 o 
  -8  17   2     3721.60     3366.78    556.00 o 
  -7  17   2     1405.13     1583.35    388.16 o 
  -6  17   2      336.27      489.38    298.92 o 
  -5  17   2      106.85      156.97    123.85 o 
  -4  17   2      151.70      159.12    139.95 o 
  -3  17   2     2003.16     2114.07    314.64 o 
  -2  17   2       14.63      122.28    107.00 o 
  -1  17   2        0.71       13.70     93.06 o 
   0  17   2     2473.57     2321.55    252.55 o 
   1  17   2      829.54      947.39    181.11 o 
   2  17   2       29.78      -48.79    113.22 o 
   3  17   2      570.00      571.05    186.41 o 
   4  17   2      828.45      998.46    275.30 o 
   5  17   2     5125.87     2075.40   1631.97 o 
   6  17   2      433.43      173.76    172.36 o 
   7  17   2      961.91       15.34    283.00 o 
  -8  18   2       96.04      -88.81    223.91 o 
  -7  18   2      428.62     -107.69    263.16 o 
  -6  18   2       24.82       46.45    162.34 o 
  -5  18   2     1290.18     1234.27    268.32 o 
  -4  18   2     1657.51     1664.88    290.74 o 
  -3  18   2      248.25      182.59    142.00 o 
  -2  18   2      600.39      784.34    183.93 o 
  -1  18   2      492.35      563.94    174.27 o 
   0  18   2      186.45      209.98    133.45 o 
   1  18   2      785.03      933.08    211.66 o 
   2  18   2     1601.34     1581.22    262.58 o 
   3  18   2       63.32       51.15    133.70 o 
   4  18   2      895.22      864.77    259.08 o 
   5  18   2       63.24       74.90    185.93 o 
   6  18   2      607.91      -47.78    249.53 o 
  -7  19   2      926.67      148.79    187.62 o 
  -6  19   2      417.33       -1.75    170.27 o 
  -5  19   2       11.47     -108.33    125.09 o 
  -4  19   2      205.18      247.16    168.76 o 
  -3  19   2      621.95      613.15    202.39 o 
  -2  19   2      401.92      342.24    156.34 o 
  -1  19   2      398.65      322.33    158.30 o 
   0  19   2     1478.75     1558.11    230.60 o 
   1  19   2        5.68      -84.01    123.40 o 
   2  19   2        5.67      -72.07    122.30 o 
   3  19   2      331.85      402.22    187.80 o 
   4  19   2     1623.92     2038.53    388.47 o 
   5  19   2      150.31      261.08    266.83 o 
  -6  20   2        5.57       66.92    197.90 o 
  -5  20   2      225.38      124.87    169.21 o 
  -4  20   2       30.38      -20.21    129.95 o 
  -3  20   2      403.21      122.01    213.92 o 
  -2  20   2        5.40       12.87    134.31 o 
  -1  20   2       23.59      -68.96    126.07 o 
   0  20   2      212.17      321.13    181.53 o 
   1  20   2      162.45       60.53    171.68 o 
   2  20   2      286.15      261.93    175.25 o 
   3  20   2      171.15      -32.55    161.09 o 
   4  20   2      554.79      545.17    274.85 o 
   5  20   2      113.44      168.77    373.60 o 
  -5  21   2      651.23      -40.07    175.62 o 
  -4  21   2      557.06      413.01    244.12 o 
  -3  21   2     2130.56     2403.16    461.24 o 
  -2  21   2      848.81      373.25    488.07 o 
  -1  21   2      392.66      105.82    134.72 o 
   0  21   2     2963.41     3144.13    433.86 o 
   1  21   2       97.74      -60.48    161.44 o 
   2  21   2      804.50      631.36    226.53 o 
   3  21   2       56.72      184.23    186.50 o 
  -4  22   2     4585.25     6116.02    960.94 o 
  -3  22   2     3218.94     3748.83    599.31 o 
  -2  22   2      775.80      415.65    389.22 o 
  -1  22   2     1803.46      762.19    748.22 o 
   0  22   2     1595.33     2129.84    392.37 o 
   1  22   2     6106.29     6467.36    583.08 o 
   2  22   2        3.72      216.20    209.21 o 
 -13   1   3      149.15       73.94    309.58 o 
 -12   1   3       45.66      101.48    183.34 o 
 -11   1   3      186.22      140.27    197.02 o 
 -10   1   3     2997.64     2465.71    426.50 o 
  -9   1   3     3870.58     3698.53    346.16 o 
  -8   1   3      649.50      795.67    151.19 o 
  -7   1   3     1502.79     1477.58    114.13 o 
  -6   1   3     9224.88     9439.98    232.66 o 
  -5   1   3    18794.66    18030.01    367.39 o 
  -4   1   3     1164.85     1028.88     80.72 o 
  -3   1   3    11414.21    11023.59    245.34 o 
  -2   1   3      137.04      207.29     44.61 o 
  -1   1   3    14413.38    13570.94    510.18 o 
   0   1   3      831.89      847.25    146.74 o 
   1   1   3    32792.45    33132.05    809.59 o 
   2   1   3    12421.29    12499.41    418.41 o 
   3   1   3     1462.09     1256.54    154.87 o 
   4   1   3      114.57       48.19     72.46 o 
   5   1   3     8722.28     8528.12    350.52 o 
   6   1   3     2690.81     3000.90    223.16 o 
   7   1   3       13.50      -26.47    114.76 o 
   8   1   3      219.83      137.32    274.91 o 
   9   1   3       74.97       78.28    162.20 o 
  10   1   3       81.40      -69.64    154.99 o 
 -13   2   3     1139.34      681.72    402.87 o 
 -12   2   3      315.85      311.88    224.98 o 
 -11   2   3        8.58       90.34    190.43 o 
 -10   2   3        3.30     -103.70    142.04 o 
  -9   2   3     3940.57     3317.75    353.43 o 
  -8   2   3      200.97      169.75     77.66 o 
  -7   2   3    18350.88    18495.02    442.22 o 
  -6   2   3    10188.25    10281.30    309.34 o 
  -5   2   3       18.12       17.90     33.31 o 
  -4   2   3       77.69       69.67     34.01 o 
  -3   2   3     8491.01     8233.25    248.25 o 
  -2   2   3    36869.48    35549.74    522.78 o 
  -1   2   3     6256.53     6056.40    208.13 o 
   0   2   3     3357.51     3274.85    188.43 o 
   1   2   3     2584.78     2624.47    195.24 o 
   2   2   3    17967.14    18570.27    534.36 o 
   3   2   3     8405.99     8322.21    355.95 o 
   4   2   3     1499.07     1488.41    193.21 o 
   5   2   3     4363.53     4797.67    302.62 o 
   6   2   3     3350.76     3311.25    355.83 o 
   7   2   3      301.04      268.60    126.65 o 
   8   2   3      241.34      114.79    145.32 o 
 -13   3   3     1264.83      308.08    558.28 o 
 -12   3   3       47.26       51.93    185.69 o 
 -11   3   3     7851.50     7396.60    732.82 o 
 -10   3   3     3786.14     3611.58    396.46 o 
  -9   3   3      334.02      540.00    215.46 o 
  -8   3   3      335.80      184.98     88.11 o 
  -7   3   3     3713.04     3895.67    305.65 o 
  -6   3   3    15797.23    15642.95    379.38 o 
  -5   3   3      836.87      851.96     96.31 o 
  -4   3   3      735.35      674.22     80.73 o 
  -3   3   3      306.73      284.15     54.09 o 
  -2   3   3      118.21      125.06     34.34 o 
  -1   3   3      216.76      261.47     63.24 o 
   0   3   3       37.83       21.87     45.12 o 
   1   3   3     6212.33     6089.03    405.70 o 
   2   3   3    29458.91    30395.46    736.81 o 
   3   3   3     8512.26     8104.77    356.96 o 
   4   3   3     1372.11     1405.07    172.71 o 
   5   3   3       76.97        4.61     80.12 o 
   6   3   3     5447.10     5962.88    599.75 o 
   7   3   3    10369.56    10641.97    545.77 o 
   8   3   3      363.06      404.77    265.42 o 
  10   3   3        0.49      -62.97    147.23 o 
 -13   4   3      150.04      -70.09    223.70 o 
 -12   4   3     1083.20      581.16    749.25 o 
 -11   4   3      109.53      363.60    346.30 o 
 -10   4   3      814.12     1127.01    259.37 o 
  -9   4   3     1678.59     1959.12    300.66 o 
  -8   4   3      784.80      948.13    152.20 o 
  -7   4   3     7875.21     8061.50    288.50 o 
  -6   4   3        9.22      -15.02     34.17 o 
  -5   4   3      257.66      252.93     63.85 o 
  -4   4   3       24.11       53.15     36.46 o 
  -3   4   3     1442.00     1420.04     82.49 o 
  -2   4   3     6213.71     6007.60    169.05 o 
  -1   4   3     1011.70      990.92     94.72 o 
   0   4   3      121.98      162.10     76.35 o 
   1   4   3     3906.15     3804.66    224.31 o 
   2   4   3     1762.72     1896.57    182.92 o 
   3   4   3     3479.55     3341.64    231.72 o 
   4   4   3      158.18      276.86     98.45 o 
   5   4   3     2555.68     2834.52    236.71 o 
   6   4   3     2904.90     2646.32    358.04 o 
   7   4   3      548.83      783.97    233.28 o 
   8   4   3     1198.46     1138.66    279.34 o 
   9   4   3      819.87      104.64    139.60 o 
 -12   5   3      405.13      151.06    536.17 o 
 -11   5   3      792.46      943.40    720.12 o 
 -10   5   3       91.33      214.45    166.47 o 
  -9   5   3      158.63      210.55    158.07 o 
  -8   5   3     1490.83     1559.15    196.16 o 
  -7   5   3     4380.35     4669.88    340.32 o 
  -6   5   3      343.79      356.30     73.02 o 
  -5   5   3     2905.07     2895.76    153.13 o 
  -4   5   3      538.79      547.10     79.75 o 
  -3   5   3     9501.15     9195.38    212.20 o 
  -2   5   3      890.49      969.95     91.82 o 
  -1   5   3    10050.60    10040.53    267.18 o 
   0   5   3      196.06      230.42     81.25 o 
   1   5   3     1417.03     1308.95    152.20 o 
   2   5   3      116.17      180.81     73.79 o 
   3   5   3     8327.18     7917.39    517.19 o 
   4   5   3     2064.39     2341.38    208.06 o 
   5   5   3     1090.26      942.32    245.38 o 
   6   5   3        1.17      122.80    142.45 o 
   7   5   3     1188.46      840.80    230.38 o 
   8   5   3      620.09      540.58    412.95 o 
   9   5   3       90.63      128.08    130.01 o 
  10   5   3        6.05      -60.70    165.00 o 
 -12   6   3      404.56      361.03    289.26 o 
 -11   6   3       55.43     -172.51    172.51 o 
 -10   6   3     1501.91     1556.44    293.61 o 
  -9   6   3       74.90       73.34    126.97 o 
  -8   6   3     3144.59     3182.08    247.22 o 
  -7   6   3     1536.98     1531.75    165.98 o 
  -6   6   3      591.22      680.20    101.65 o 
  -5   6   3      385.33      377.20     72.15 o 
  -4   6   3     6633.38     6400.68    219.85 o 
  -3   6   3     4581.44     4519.28    153.24 o 
  -2   6   3     3721.08     3677.70    156.78 o 
  -1   6   3     4595.88     4696.06    184.08 o 
   0   6   3     4417.10     4310.80    247.99 o 
   1   6   3       37.46        4.02     56.39 o 
   2   6   3       19.15      -19.07     54.69 o 
   3   6   3     1349.09     1721.88    286.86 o 
   4   6   3     1596.13     1831.50    200.45 o 
   5   6   3     1854.30     1588.75    307.10 o 
   6   6   3     5321.48     5611.97    498.36 o 
   7   6   3      132.41      285.36    223.08 o 
   8   6   3       29.48      -53.21    164.72 o 
   9   6   3      802.14       -7.81    126.59 o 
 -12   7   3       43.43      100.74    445.87 o 
 -11   7   3     2407.48     2412.74    366.21 o 
 -10   7   3     6273.34     6730.79    487.03 o 
  -9   7   3     1615.58     1928.53    246.71 o 
  -8   7   3      595.71      402.70    116.56 o 
  -7   7   3       32.53       -0.41     83.28 o 
  -6   7   3    13384.48    12969.14    359.52 o 
  -5   7   3    11679.88    11750.37    322.83 o 
  -4   7   3     1546.16     1541.83    103.18 o 
  -3   7   3    25064.72    25132.66    420.65 o 
  -2   7   3      156.15      143.98     51.25 o 
  -1   7   3     8510.40     8064.56    250.72 o 
   0   7   3       51.85      140.76     61.04 o 
   1   7   3    34258.10    36418.00    869.80 o 
   2   7   3    14403.34    14906.97    519.60 o 
   3   7   3       20.46       41.16     72.11 o 
   4   7   3      435.22      618.93    141.75 o 
   5   7   3     5064.61     4491.65    447.77 o 
   6   7   3     8352.52     8786.19    693.77 o 
   7   7   3     1207.63     1551.23    595.73 o 
   8   7   3       60.78      109.83    167.20 o 
   9   7   3      283.30      -63.07    209.36 o 
 -12   8   3      114.33       28.47    394.77 o 
 -11   8   3     1557.38     1537.61    436.55 o 
 -10   8   3       76.98      130.04    159.53 o 
  -9   8   3     4122.58     4075.59    429.61 o 
  -8   8   3      473.53      604.35    137.75 o 
  -7   8   3    11694.70    11567.25    425.02 o 
  -6   8   3    12589.88    12692.03    358.46 o 
  -5   8   3     2870.25     2799.03    161.14 o 
  -4   8   3     9837.50     9719.67    249.89 o 
  -3   8   3     6248.87     6527.07    227.68 o 
  -2   8   3    58929.34    60929.51    890.37 o 
  -1   8   3     1855.08     1762.72    128.60 o 
   0   8   3    15942.17    16158.82    460.09 o 
   1   8   3     1743.42     1824.86    222.42 o 
   2   8   3    14637.31    15242.26    543.73 o 
   3   8   3     7530.01     7582.29    380.88 o 
   4   8   3     3456.40     3720.84    413.13 o 
   5   8   3     8924.42     8664.01    624.35 o 
   6   8   3      140.36      287.45    203.84 o 
   7   8   3     1361.96     1171.89    302.84 o 
   8   8   3       64.20       25.24    157.80 o 
   9   8   3     1929.76      589.24    759.61 o 
 -12   9   3      338.00      364.11    483.97 o 
 -11   9   3     2009.32     2712.03    550.26 o 
 -10   9   3      979.53     1053.65    369.95 o 
  -9   9   3      734.49      846.02    218.93 o 
  -8   9   3     3649.11     3660.14    275.90 o 
  -7   9   3      189.54      191.71     98.11 o 
  -6   9   3     2779.50     2935.60    207.12 o 
  -5   9   3      824.45      792.04     96.14 o 
  -4   9   3     1055.49     1200.05    101.18 o 
  -3   9   3     6893.40     6872.56    244.93 o 
  -2   9   3      476.77      418.37     78.34 o 
  -1   9   3     2578.47     2476.06    150.32 o 
   0   9   3     1620.80     1801.00    161.50 o 
   1   9   3     1020.41     1060.65    175.26 o 
   2   9   3     7079.33     7559.40    386.67 o 
   3   9   3      203.35      268.74    109.58 o 
   4   9   3     3704.80     4354.35    455.00 o 
   5   9   3      927.88     1064.07    293.76 o 
   6   9   3     2586.85     3980.88    472.84 o 
   7   9   3     1478.09     1838.66    404.76 o 
   8   9   3      524.43      377.55    192.07 o 
   9   9   3     2052.92     2666.45    718.44 o 
 -11  10   3      103.12       52.83    297.99 o 
 -10  10   3     2093.70     1466.04    439.05 o 
  -9  10   3       75.69       94.84    154.25 o 
  -8  10   3      671.11      412.30    180.55 o 
  -7  10   3      348.87      236.77    148.43 o 
  -6  10   3     3000.98     2987.86    220.63 o 
  -5  10   3     2144.87     2073.08    132.11 o 
  -4  10   3       44.98       -3.88     46.94 o 
  -3  10   3     1577.74     1724.17    143.82 o 
  -2  10   3     2778.56     2660.47    161.58 o 
  -1  10   3      745.91      672.53     99.77 o 
   0  10   3      107.05       56.42     65.33 o 
   1  10   3     2086.26     2026.18    209.33 o 
   2  10   3     3689.05     4020.62    302.62 o 
   3  10   3     2093.00     2404.27    246.36 o 
   4  10   3     2429.41     2318.09    393.13 o 
   5  10   3      159.03       86.85    260.82 o 
   6  10   3     1647.69     1963.03    408.46 o 
   7  10   3     1052.55     1238.89    551.71 o 
   8  10   3     3722.62     4234.72    762.38 o 
   9  10   3       95.66       46.24    190.02 o 
 -11  11   3      582.53      670.34    387.15 o 
 -10  11   3     1381.94      836.41    256.53 o 
  -9  11   3      409.67      280.65    181.97 o 
  -8  11   3     2487.18     2755.91    358.40 o 
  -7  11   3      651.36      853.81    208.32 o 
  -6  11   3      396.37      498.59    161.60 o 
  -5  11   3      274.09      278.19     93.57 o 
  -4  11   3       14.46      -28.25     59.89 o 
  -3  11   3        6.31       60.39     57.34 o 
  -2  11   3      249.79      206.33     73.07 o 
  -1  11   3      746.14      858.45    139.86 o 
   0  11   3      942.80      978.70    151.11 o 
   1  11   3     1552.31     1479.35    190.42 o 
   2  11   3      210.94      282.15    137.12 o 
   3  11   3     5513.56     5464.24    631.35 o 
   4  11   3      421.46      903.21    283.51 o 
   5  11   3     2260.08     2081.30    403.29 o 
   6  11   3     1399.03     1291.07    344.76 o 
   7  11   3      697.78      711.98    459.74 o 
   8  11   3      169.17      -31.33    151.06 o 
 -11  12   3       20.99      -94.65    324.42 o 
 -10  12   3     1221.26     1883.15    349.48 o 
  -9  12   3      492.57      438.78    215.02 o 
  -8  12   3     3780.76     3802.28    395.75 o 
  -7  12   3      198.87       77.45    135.55 o 
  -6  12   3       25.75      115.24    112.90 o 
  -5  12   3      387.59      396.03    117.39 o 
  -4  12   3     3940.30     4211.69    220.66 o 
  -3  12   3     2197.44     2165.40    175.51 o 
  -2  12   3      895.13      882.16    121.12 o 
  -1  12   3     3553.13     3936.85    255.77 o 
   0  12   3     2680.09     2814.92    227.57 o 
   1  12   3      126.30      165.51     85.61 o 
   2  12   3      827.65      937.31    205.96 o 
   3  12   3      461.25      363.39    203.06 o 
   4  12   3     1255.41     1256.39    325.02 o 
   5  12   3     2370.01     2459.30    446.07 o 
   6  12   3     4264.10     4602.89    555.54 o 
   7  12   3       19.16      -25.74    216.34 o 
   8  12   3      543.34      122.58    344.77 o 
 -10  13   3     1475.55     1378.81    320.34 o 
  -9  13   3      162.73      214.35    185.50 o 
  -8  13   3      568.48      883.48    236.32 o 
  -7  13   3      120.48       95.64    141.00 o 
  -6  13   3      687.95      764.83    191.01 o 
  -5  13   3     2784.59     3009.67    239.08 o 
  -4  13   3     1862.35     1917.48    184.18 o 
  -3  13   3     2837.49     3121.11    266.00 o 
  -2  13   3       10.65        1.68     72.61 o 
  -1  13   3     1756.02     1606.99    205.47 o 
   0  13   3        2.95      -75.78     75.78 o 
   1  13   3     1341.71     1477.06    200.76 o 
   2  13   3     2474.08     2675.17    320.43 o 
   3  13   3      294.43      219.80    189.93 o 
   4  13   3     2438.19     2690.29    735.08 o 
   5  13   3        4.90      -18.34    159.34 o 
   6  13   3     3202.19     3720.58    720.34 o 
   7  13   3      849.82      203.76    656.61 o 
   8  13   3      224.00      374.63    280.65 o 
 -10  14   3        9.32      -46.12    202.91 o 
  -9  14   3     3022.03     3571.34    458.15 o 
  -8  14   3      572.69      867.48    247.86 o 
  -7  14   3     2371.92     2376.32    337.05 o 
  -6  14   3     3608.38     3436.29    348.29 o 
  -5  14   3     3642.18     3795.38    276.91 o 
  -4  14   3    10798.23    10659.59    371.69 o 
  -3  14   3      102.00      180.52    133.07 o 
  -2  14   3     9672.82     9610.67    428.92 o 
  -1  14   3        9.60        1.18     84.55 o 
   0  14   3    19469.32    18907.40    629.43 o 
   1  14   3      580.92      668.52    154.49 o 
   2  14   3     4731.76     4665.79    498.19 o 
   3  14   3     2656.52     2099.07    405.77 o 
   4  14   3     1847.65     1962.62    416.89 o 
   5  14   3     2425.68     2981.59    513.51 o 
   6  14   3      259.12       39.77    199.91 o 
   7  14   3     1582.68      411.92    912.69 o 
 -10  15   3       44.18      199.48    229.73 o 
  -9  15   3      204.76      366.03    220.56 o 
  -8  15   3     3425.09     3636.94    414.60 o 
  -7  15   3     1839.87     2498.95    355.65 o 
  -6  15   3      247.24      178.31    147.01 o 
  -5  15   3     2573.79     2579.44    318.32 o 
  -4  15   3     1389.97     1376.76    272.70 o 
  -3  15   3     4026.60     4106.54    293.07 o 
  -2  15   3      542.42      652.66    152.26 o 
  -1  15   3     5960.94     6117.17    363.21 o 
   0  15   3      821.76      873.79    183.00 o 
   1  15   3      907.51     1056.75    190.47 o 
   2  15   3      292.53       87.78    161.62 o 
   3  15   3     4277.16     3650.43    503.99 o 
   4  15   3     4004.70     3753.76    532.53 o 
   5  15   3      264.50      159.15    212.70 o 
   6  15   3      355.05      248.86    270.16 o 
   7  15   3      300.93      329.63    254.42 o 
  -9  16   3       11.41     -209.36    209.36 o 
  -8  16   3      126.89      -51.61    202.14 o 
  -7  16   3       13.29      160.11    196.29 o 
  -6  16   3     1963.00     2075.39    423.44 o 
  -5  16   3      662.85      609.42    258.25 o 
  -4  16   3        2.73        9.07    121.26 o 
  -3  16   3     1587.74     1576.06    225.90 o 
  -2  16   3     4037.89     4521.49    416.34 o 
  -1  16   3      262.85      189.79    125.64 o 
   0  16   3      104.12       -7.66     97.94 o 
   1  16   3      497.65      708.47    197.99 o 
   2  16   3      955.09      718.32    211.82 o 
   3  16   3       46.75      317.37    238.99 o 
   4  16   3      995.14     1245.45    371.71 o 
   5  16   3       79.81      -10.92    169.70 o 
   6  16   3       62.46     -128.76    205.71 o 
  -8  17   3      125.01      194.95    241.54 o 
  -7  17   3       82.71       39.45    193.65 o 
  -6  17   3      828.97      397.66    588.29 o 
  -5  17   3     2109.63     1885.72    397.50 o 
  -4  17   3      398.75      374.35    181.64 o 
  -3  17   3     2621.09     2701.33    300.02 o 
  -2  17   3       30.11      -62.61     95.69 o 
  -1  17   3     2437.09     2419.17    297.34 o 
   0  17   3       74.13      115.88    124.81 o 
   1  17   3     3815.22     4019.15    386.24 o 
   2  17   3     1001.58      862.11    243.72 o 
   3  17   3      257.84      353.30    236.26 o 
   4  17   3       43.41       30.95    234.40 o 
   5  17   3      817.31      421.81    599.89 o 
   6  17   3      990.68      167.72    418.93 o 
  -8  18   3      201.49      343.38    294.48 o 
  -7  18   3     1094.97      485.69    341.04 o 
  -6  18   3        4.76     -103.20    177.41 o 
  -5  18   3      702.11      352.03    244.43 o 
  -4  18   3      294.63      272.15    169.01 o 
  -3  18   3      279.94      242.44    166.59 o 
  -2  18   3      514.59      650.27    174.01 o 
  -1  18   3       63.06        9.25    121.39 o 
   0  18   3      408.57      454.66    166.87 o 
   1  18   3      733.80      522.56    202.09 o 
   2  18   3       23.32      -83.32    150.38 o 
   3  18   3      919.49      945.55    373.31 o 
   4  18   3      494.37      451.60    314.78 o 
   5  18   3     2052.60      796.42    747.35 o 
  -7  19   3        3.97      220.43    233.51 o 
  -6  19   3      679.84      161.49    230.70 o 
  -5  19   3       27.62     -142.59    142.59 o 
  -4  19   3      599.59      363.44    336.96 o 
  -3  19   3      260.48      105.56    164.96 o 
  -2  19   3       10.22       58.41    130.46 o 
  -1  19   3      497.24      336.20    141.55 o 
   0  19   3     1053.73      590.57    489.08 o 
   1  19   3       19.41       41.18    139.20 o 
   2  19   3      628.68      601.79    243.29 o 
   3  19   3       34.30     -202.77    220.70 o 
   4  19   3     2141.70     2540.88    528.72 o 
  -6  20   3       53.55       -6.14    222.19 o 
  -4  20   3     3615.21     3885.07    949.99 o 
  -3  20   3        6.05      -39.55    144.33 o 
  -2  20   3      730.99       72.17    191.42 o 
  -1  20   3       63.59      -16.76    121.49 o 
   0  20   3     3598.82     3621.65    558.28 o 
   1  20   3     1008.35      407.05    422.33 o 
   2  20   3      772.82     1021.74    291.70 o 
   3  20   3      311.38      282.96    290.03 o 
  -5  21   3      754.81     -177.99    192.11 o 
  -4  21   3      286.84       55.94    222.26 o 
  -3  21   3     1640.33     1729.24    436.67 o 
  -2  21   3       27.45      -18.77    183.67 o 
  -1  21   3     3129.16     3843.52    583.80 o 
   0  21   3      190.86      -91.38    158.08 o 
   1  21   3      506.07      169.41    188.13 o 
   2  21   3        7.72      -15.86    199.08 o 
  -2  22   3       80.63       10.32    210.00 o 
  -1  22   3       95.69      -34.88    167.28 o 
   0  22   3       87.80       61.06    184.55 o 
 -13   0   4       83.05       80.74    316.66 o 
 -11   0   4       12.90      389.37    360.46 o 
 -10   0   4     2129.42     2878.43    653.18 o 
  -9   0   4     2374.59     2387.20    367.08 o 
  -8   0   4     6097.09     6877.57    517.26 o 
  -7   0   4    21659.96    21742.96    836.54 o 
  -6   0   4      347.15      269.43    121.63 o 
  -5   0   4     7821.14     7471.33    417.96 o 
  -4   0   4      762.68      859.67    161.49 o 
  -3   0   4   134234.36   135434.86   2573.44 o 
  -2   0   4    16364.57    14696.98    562.27 o 
  -1   0   4     6772.93     6911.83    560.62 o 
   0   0   4     6055.41     5474.66    494.05 o 
   1   0   4    10293.42    10123.57    701.36 o 
   2   0   4    17013.26    16068.91    924.73 o 
   3   0   4     1303.72     1117.33    221.89 o 
   4   0   4    16296.39    15660.52    941.16 o 
   5   0   4     4654.29     4384.02    586.32 o 
   6   0   4      751.88      763.07    227.28 o 
   7   0   4       50.58        9.05    173.00 o 
 -13   1   4      264.85       83.89    245.23 o 
 -11   1   4     4331.60     4983.41    550.60 o 
 -10   1   4     1827.94     2702.29    445.55 o 
  -9   1   4      491.77      427.82    146.33 o 
  -8   1   4      232.83      228.98    106.76 o 
  -7   1   4     5133.27     5024.68    282.26 o 
  -6   1   4     9029.63     9405.48    350.97 o 
  -5   1   4      134.59       95.62     39.88 o 
  -4   1   4    20241.83    19550.28    479.78 o 
  -3   1   4     1320.77     1335.39    102.49 o 
  -2   1   4     2836.22     2742.00    140.16 o 
  -1   1   4     2148.56     2100.56    298.03 o 
   0   1   4     6252.04     6376.02    368.92 o 
   1   1   4    21704.12    20976.75    602.34 o 
   2   1   4     1506.83     1387.34    184.30 o 
   3   1   4     1294.96     1305.48    185.24 o 
   4   1   4       62.80      131.08     88.28 o 
   5   1   4     7358.16     6843.52    343.05 o 
   6   1   4     5412.74     5633.79    395.89 o 
   7   1   4        1.82      -91.06    140.50 o 
   8   1   4      555.44     -101.79    119.68 o 
   9   1   4      248.54        2.62    160.68 o 
 -13   2   4      636.80      198.81    265.39 o 
 -12   2   4      956.55      622.62    747.27 o 
 -11   2   4     2166.54     2504.96    455.35 o 
 -10   2   4      422.70      675.29    214.23 o 
  -9   2   4      879.59      939.58    205.79 o 
  -8   2   4     1854.44     2038.39    223.52 o 
  -7   2   4      717.90      755.52    141.97 o 
  -6   2   4      321.21      415.41     94.32 o 
  -5   2   4     1532.47     1496.07    146.56 o 
  -4   2   4       13.74        9.80     33.07 o 
  -3   2   4      794.38      825.99     82.98 o 
  -2   2   4        0.83       35.42     57.29 o 
  -1   2   4     1813.11     1703.84    160.96 o 
   0   2   4       89.11      138.50     68.90 o 
   1   2   4     3731.69     3493.72    237.29 o 
   2   2   4      240.07      269.01     98.11 o 
   3   2   4     2747.00     2798.60    232.43 o 
   4   2   4      103.99       87.47     87.81 o 
   5   2   4     7835.88     7638.12    414.76 o 
   6   2   4      118.44      114.80    120.28 o 
   7   2   4     1979.03     1370.98    316.37 o 
   8   2   4       46.82       -8.53    133.19 o 
   9   2   4      996.20      -19.63    146.60 o 
 -13   3   4       17.63      285.61    260.60 o 
 -12   3   4        3.75       74.67    222.96 o 
 -11   3   4      864.07      576.20    279.64 o 
 -10   3   4      882.41      662.11    361.24 o 
  -9   3   4      166.66       96.65    125.09 o 
  -8   3   4        7.51      -17.25     86.58 o 
  -7   3   4       61.42       21.40     72.29 o 
  -6   3   4     2227.31     2253.69    151.46 o 
  -5   3   4      129.94      135.79     52.09 o 
  -4   3   4     2723.48     2673.34    142.35 o 
  -3   3   4      549.68      598.29     75.16 o 
  -2   3   4      659.36      725.82    102.41 o 
  -1   3   4       47.80       77.41     64.19 o 
   0   3   4     5684.61     5569.39    285.35 o 
   1   3   4     1257.76     1105.39    161.63 o 
   2   3   4      159.74      214.80     94.63 o 
   3   3   4        3.37       24.64     71.44 o 
   4   3   4     1897.68     1775.04    214.44 o 
   5   3   4     1836.04     1947.22    232.61 o 
   6   3   4      144.81      232.83    155.39 o 
   7   3   4       20.53      -52.66    115.26 o 
   8   3   4        7.96     -111.24    111.24 o 
   9   3   4       84.94       33.17    164.73 o 
 -12   4   4      269.73      105.53    280.31 o 
 -11   4   4      431.81      314.08    241.11 o 
 -10   4   4     1570.43     1630.11    292.78 o 
  -9   4   4     1454.69     1469.39    260.98 o 
  -8   4   4     3251.04     3555.74    260.53 o 
  -7   4   4      854.89      874.88    148.33 o 
  -6   4   4       34.31       24.96     50.71 o 
  -5   4   4     3048.48     3009.89    163.40 o 
  -4   4   4     4809.75     4591.77    191.05 o 
  -3   4   4     6155.56     5995.77    177.00 o 
  -2   4   4     3790.09     3560.87    183.04 o 
  -1   4   4     5084.50     4858.20    259.47 o 
   0   4   4      286.11      420.00     99.73 o 
   1   4   4      552.34      540.65    117.50 o 
   2   4   4      797.90      634.29    136.70 o 
   3   4   4     2655.95     3155.66    329.80 o 
   4   4   4     3498.44     3583.64    360.16 o 
   5   4   4     5602.46     6102.45    577.77 o 
   6   4   4     1276.20     1239.51    281.67 o 
   7   4   4      579.67      419.98    233.67 o 
   8   4   4      301.83      -64.95    195.92 o 
 -12   5   4     3201.34     3576.29    774.79 o 
 -11   5   4     4790.74     5055.35    488.88 o 
 -10   5   4      422.68      295.29    186.20 o 
  -9   5   4      650.24      921.01    216.23 o 
  -8   5   4     1556.87     2034.41    278.45 o 
  -7   5   4     3416.58     3768.68    207.32 o 
  -6   5   4     3478.10     3538.75    317.36 o 
  -5   5   4      451.01      483.01     85.41 o 
  -4   5   4     1951.53     1937.79    134.80 o 
  -3   5   4     1233.59     1203.23     94.78 o 
  -2   5   4       24.81      106.40     61.86 o 
  -1   5   4       48.77       70.56     67.60 o 
   0   5   4     2888.36     3237.52    332.47 o 
   1   5   4    10474.22    10023.99    417.41 o 
   2   5   4     8834.08     8843.00    410.42 o 
   3   5   4       33.13       83.91     81.81 o 
   4   5   4      107.57      180.70    105.85 o 
   5   5   4     2779.96     3098.71    380.17 o 
   6   5   4    11080.56    11599.36    753.55 o 
   7   5   4      128.15      -78.24    139.77 o 
   9   5   4      224.50       64.78    152.49 o 
 -12   6   4      621.71      780.91    326.52 o 
 -11   6   4      276.56      309.66    212.71 o 
 -10   6   4     1729.07     1760.83    314.24 o 
  -9   6   4     1402.25     1314.48    249.53 o 
  -8   6   4     2781.92     2894.89    311.10 o 
  -7   6   4     9381.73     9889.42    468.13 o 
  -6   6   4       55.56       73.15     60.41 o 
  -5   6   4     7211.95     7213.95    261.40 o 
  -4   6   4      135.11      185.89     48.86 o 
  -3   6   4    21303.05    21351.34    443.23 o 
  -2   6   4     8169.07     7975.89    257.01 o 
  -1   6   4     6597.89     6385.37    314.63 o 
   0   6   4     3470.22     3373.41    248.66 o 
   1   6   4     2478.73     2245.29    215.10 o 
   2   6   4    10306.73    10444.68    456.80 o 
   3   6   4      450.46      459.20    125.19 o 
   4   6   4     7262.82     7327.81    524.47 o 
   5   6   4     1084.39     1007.32    274.48 o 
   6   6   4      483.29      444.77    226.99 o 
   7   6   4      123.30      144.00    186.82 o 
   8   6   4      978.97     1319.84    358.61 o 
   9   6   4      895.92      -63.64    156.86 o 
 -12   7   4       33.91      106.97    267.12 o 
 -11   7   4      346.05      135.95    200.15 o 
 -10   7   4      768.34      611.37    221.38 o 
  -9   7   4     1024.50     1080.29    241.13 o 
  -8   7   4     3974.23     4439.46    438.34 o 
  -7   7   4      105.09      191.73     77.01 o 
  -6   7   4     6197.66     6068.91    253.35 o 
  -5   7   4        9.48        0.08     55.43 o 
  -4   7   4    10042.87     9723.46    252.96 o 
  -3   7   4     2060.91     2095.79    141.52 o 
  -2   7   4    12281.05    12693.24    340.35 o 
  -1   7   4     3758.12     3485.72    249.40 o 
   0   7   4     4658.81     4836.91    307.52 o 
   1   7   4     4216.61     4302.60    288.39 o 
   2   7   4     3005.58     2989.32    251.53 o 
   3   7   4     5444.68     6211.46    368.43 o 
   4   7   4       65.55      243.36    153.34 o 
   5   7   4      784.55     1031.70    272.48 o 
   6   7   4      220.77        7.02    171.89 o 
   7   7   4      997.21     1035.54    462.44 o 
   8   7   4      329.33      499.25    277.66 o 
 -12   8   4      101.93     -354.33    354.33 o 
 -11   8   4       45.50      203.22    295.87 o 
 -10   8   4      103.80       32.37    163.45 o 
  -9   8   4        8.49     -116.74    132.88 o 
  -8   8   4       42.99       31.77    122.66 o 
  -7   8   4     1688.80     1711.54    184.08 o 
  -6   8   4     1511.10     1401.43    150.09 o 
  -5   8   4      837.30      820.65    115.97 o 
  -4   8   4      540.36      623.61     83.93 o 
  -3   8   4     3147.03     2966.90    166.72 o 
  -2   8   4     1547.58     1416.49    138.80 o 
  -1   8   4      101.23      157.53     62.83 o 
   0   8   4      233.46      218.21    101.86 o 
   1   8   4     1423.14     1231.44    199.23 o 
   2   8   4       11.43      -35.22     75.81 o 
   3   8   4      356.58      460.06    142.44 o 
   4   8   4      163.62      152.97    215.56 o 
   5   8   4       13.25       59.28    154.54 o 
   6   8   4      305.50      578.38    314.18 o 
   7   8   4     1558.24     2130.12    412.25 o 
   8   8   4      489.36      426.68    294.97 o 
 -12   9   4       76.10        3.64    355.42 o 
 -11   9   4      951.51     1143.42    612.30 o 
 -10   9   4     3456.51     3564.61    853.56 o 
  -9   9   4       32.42      -35.42    203.88 o 
  -8   9   4      625.68      608.46    149.04 o 
  -7   9   4     1289.12     1351.32    173.00 o 
  -6   9   4    10319.75    10819.36    351.42 o 
  -5   9   4       42.32      -16.26     52.71 o 
  -4   9   4     4666.44     4565.67    211.34 o 
  -3   9   4     1359.27     1256.02    133.16 o 
  -2   9   4     1847.02     1910.08    154.68 o 
  -1   9   4      448.97      350.33     95.95 o 
   0   9   4    12726.05    13208.96    587.39 o 
   1   9   4    14702.86    15113.08    591.66 o 
   2   9   4       28.07      -60.72     95.94 o 
   3   9   4       52.48      -52.09     89.95 o 
   4   9   4     3612.87     3436.35    448.99 o 
   5   9   4     4045.79     5221.54    555.02 o 
   6   9   4      134.61      171.69    373.53 o 
   7   9   4       75.62       40.74    214.64 o 
   8   9   4       72.05      220.13    206.11 o 
 -11  10   4       90.12        3.84    306.81 o 
 -10  10   4     1568.51     1145.23    402.98 o 
  -9  10   4        2.50      -14.51    218.22 o 
  -8  10   4     4472.43     4882.55    399.20 o 
  -7  10   4     3550.09     4000.17    484.63 o 
  -6  10   4        4.78       15.01     63.19 o 
  -5  10   4      266.28      334.58     89.76 o 
  -4  10   4      966.16      825.70    118.49 o 
  -3  10   4     6859.64     7143.95    274.65 o 
  -2  10   4     4084.58     4219.50    226.30 o 
  -1  10   4      328.92      236.15     91.97 o 
   0  10   4     2381.08     2112.66    236.17 o 
   1  10   4      768.28      960.78    188.78 o 
   2  10   4     3173.29     4058.10    320.54 o 
   3  10   4      593.08      655.66    259.77 o 
   4  10   4     2615.23     3765.41    559.74 o 
   5  10   4     3301.82     3297.46    523.13 o 
   6  10   4        7.01      104.37    194.06 o 
   7  10   4      350.24      515.34    283.03 o 
   8  10   4      239.70      517.49    307.08 o 
 -11  11   4     1542.91     2387.42    565.88 o 
 -10  11   4      224.88      188.56    300.69 o 
  -9  11   4     1584.62     1899.29    453.81 o 
  -8  11   4      240.80       90.12    146.79 o 
  -7  11   4     5288.29     6478.42    440.65 o 
  -6  11   4      165.07      215.60    130.63 o 
  -5  11   4     1044.38     1073.59    169.50 o 
  -4  11   4      348.62      331.93    112.00 o 
  -3  11   4       66.66      -32.59     68.94 o 
  -2  11   4       30.95       -3.73     66.53 o 
  -1  11   4      854.11     1075.23    164.78 o 
   0  11   4      137.36      113.12    100.35 o 
   1  11   4     6358.72     6548.55    404.11 o 
   2  11   4     1169.73     1668.67    259.98 o 
   3  11   4      917.45     1051.02    287.88 o 
   4  11   4     2204.38     2182.93    462.22 o 
   5  11   4      198.45      285.54    227.53 o 
   6  11   4     4717.18     5781.58   1221.83 o 
   7  11   4       33.08       15.32    211.78 o 
 -11  12   4        0.88      -31.62    311.50 o 
 -10  12   4     1294.60     1071.17    406.52 o 
  -9  12   4      279.52      542.63    292.78 o 
  -8  12   4      874.39     1128.67    252.91 o 
  -7  12   4       76.16      107.14    151.41 o 
  -6  12   4      861.33      988.12    217.18 o 
  -5  12   4     4761.16     4557.28    289.31 o 
  -4  12   4      409.86      534.12    128.06 o 
  -3  12   4     1177.55     1232.94    155.25 o 
  -2  12   4      180.95      244.31    107.12 o 
  -1  12   4     2093.86     2068.70    230.78 o 
   0  12   4     4184.15     4376.89    293.11 o 
   1  12   4      110.12      -69.94    105.49 o 
   2  12   4      997.02     1151.76    221.64 o 
   3  12   4      343.48      355.35    228.02 o 
   4  12   4     1201.62     1717.98    391.30 o 
   5  12   4      707.01      827.14    374.70 o 
   6  12   4      963.35      580.22    353.16 o 
   7  12   4     1756.21     1794.28    474.82 o 
 -10  13   4       30.80     -203.50    278.64 o 
  -9  13   4      132.82       88.41    287.54 o 
  -8  13   4     5034.13     5033.43    451.11 o 
  -7  13   4        9.18     -143.61    143.61 o 
  -6  13   4      417.77      455.57    165.10 o 
  -5  13   4       47.71       86.27    103.04 o 
  -4  13   4     4636.73     4879.94    305.13 o 
  -3  13   4      307.06      341.55    103.62 o 
  -2  13   4     6724.66     6915.30    357.24 o 
  -1  13   4     2142.14     2158.06    246.44 o 
   0  13   4       20.37      -61.40     87.12 o 
   1  13   4      138.39       47.83    132.62 o 
   2  13   4     6174.71     6757.99    591.62 o 
   3  13   4     4596.53     4848.12    534.02 o 
   4  13   4        2.39       70.26    179.81 o 
   5  13   4       17.19       50.05    214.31 o 
   6  13   4      346.23      239.47    226.63 o 
   7  13   4      631.79      247.65    327.83 o 
 -10  14   4       60.84       78.41    316.82 o 
  -9  14   4      198.48      -25.59    273.35 o 
  -8  14   4      882.01     1260.87    287.72 o 
  -7  14   4     1278.06     1191.59    260.20 o 
  -6  14   4        8.76      -43.62    131.28 o 
  -5  14   4     1159.49     1211.58    230.15 o 
  -4  14   4     1080.19     1477.28    202.68 o 
  -3  14   4      566.04      538.82    142.08 o 
  -2  14   4      852.28     1044.21    182.70 o 
  -1  14   4      488.74      627.48    159.25 o 
   0  14   4       51.67       58.99     93.14 o 
   1  14   4       82.78      195.35    148.75 o 
   2  14   4      194.22       73.98    180.44 o 
   3  14   4      234.47      186.09    208.51 o 
   4  14   4      231.85      299.75    241.25 o 
   5  14   4      415.75      174.59    269.43 o 
   6  14   4      618.10      289.60    648.51 o 
  -9  15   4      417.83      569.67    364.67 o 
  -8  15   4     1262.54     1238.34    290.99 o 
  -7  15   4      682.08      816.59    245.96 o 
  -6  15   4     5783.29     5067.00    549.24 o 
  -5  15   4       26.76       71.61    178.57 o 
  -4  15   4     4667.10     4796.42    391.41 o 
  -3  15   4      880.45      969.81    182.43 o 
  -2  15   4     2495.11     2699.01    279.27 o 
  -1  15   4     2793.07     2866.76    302.09 o 
   0  15   4     6477.88     6770.89    403.56 o 
   1  15   4     5458.27     6676.56    601.30 o 
   2  15   4       79.03      160.11    196.03 o 
   3  15   4     1264.38     1668.40    410.28 o 
   4  15   4      296.73      237.79    307.83 o 
   5  15   4     1788.71      646.38   1131.61 o 
   6  15   4       79.71      -67.79    236.93 o 
  -9  16   4      530.22     -471.13    471.13 o 
  -8  16   4     1027.72     1291.00    384.40 o 
  -7  16   4     2307.29      909.28   1087.15 o 
  -6  16   4      421.18       79.49    205.10 o 
  -5  16   4     5309.96     6600.27   1818.36 o 
  -4  16   4       54.62       95.67    183.04 o 
  -3  16   4     3133.85     4047.67    395.71 o 
  -2  16   4     1884.35     2039.80    266.50 o 
  -1  16   4     3733.98     3684.14    324.87 o 
   0  16   4     4298.35     4291.66    351.04 o 
   1  16   4      646.91      488.59    261.87 o 
   2  16   4     2837.72     3366.15    536.46 o 
   3  16   4        8.16      -63.72    213.30 o 
   4  16   4     2643.12      991.12   1187.45 o 
   5  16   4      144.09       -1.37    241.26 o 
  -8  17   4      185.58      342.90    276.20 o 
  -7  17   4      404.79      245.40    351.48 o 
  -6  17   4      200.43      138.94    195.51 o 
  -5  17   4      774.18      400.63    249.36 o 
  -4  17   4      324.62      282.70    218.32 o 
  -3  17   4       39.54     -119.34    119.34 o 
  -2  17   4      420.69      402.04    147.53 o 
  -1  17   4     1858.77     1873.34    271.10 o 
   0  17   4      389.50      369.03    163.65 o 
   1  17   4      310.95      365.11    468.50 o 
   2  17   4       38.91       87.39    273.67 o 
   3  17   4     2323.39     2786.77    565.90 o 
   4  17   4     2339.22     2216.28    647.92 o 
   5  17   4       25.76       78.53    266.92 o 
  -7  18   4      342.99      268.37    252.04 o 
  -6  18   4      677.77      513.72    674.57 o 
  -5  18   4     1081.91      325.27    559.45 o 
  -4  18   4       61.93      127.52    223.26 o 
  -3  18   4      429.98      137.62    149.86 o 
  -2  18   4       22.02      -25.75    125.76 o 
  -1  18   4      388.34      468.51    170.46 o 
   0  18   4      319.43      245.22    245.79 o 
   1  18   4      890.38      744.56    296.74 o 
   2  18   4      360.58      157.45    388.49 o 
   3  18   4      653.83      532.95    583.18 o 
   4  18   4       22.96      -63.84    298.84 o 
  -6  19   4      254.84      172.45    253.55 o 
  -5  19   4        0.26      103.32    211.87 o 
  -4  19   4      355.23      470.73    325.50 o 
  -3  19   4        5.68     -210.35    322.58 o 
  -2  19   4      827.05     1488.03    410.71 o 
  -1  19   4      496.57      302.15    235.44 o 
   0  19   4       13.20      -49.48    157.21 o 
   1  19   4        1.65      135.04    305.79 o 
   2  19   4      818.18      588.33    337.32 o 
   3  19   4      591.44      743.91    387.48 o 
  -5  20   4       45.52      -65.70    228.90 o 
  -4  20   4      188.72       75.60    298.12 o 
  -3  20   4       66.90      -35.48    188.04 o 
  -2  20   4       22.13      242.92    218.07 o 
  -1  20   4      121.32      -45.49    158.82 o 
   0  20   4        0.96       35.60    217.21 o 
   1  20   4      364.10      351.40    294.61 o 
   2  20   4        2.10       -0.97    281.84 o 
  -3  21   4      159.21       25.92    214.71 o 
  -2  21   4     1533.59      408.45    703.18 o 
  -1  21   4      713.93      533.50    454.05 o 
 -12   1   5      111.21      127.49    226.07 o 
 -11   1   5     2970.22     3567.67    774.79 o 
 -10   1   5      142.73      215.19    164.21 o 
  -9   1   5     1653.43     1615.70    233.42 o 
  -8   1   5       14.66      -87.67     87.67 o 
  -7   1   5     6591.63     7049.73    432.85 o 
  -6   1   5     2140.12     1890.16    209.11 o 
  -5   1   5     2907.92     2776.76    200.32 o 
  -4   1   5     6293.74     5768.13    276.74 o 
  -3   1   5     2017.83     1972.87    142.92 o 
  -2   1   5     3314.55     3093.62    221.42 o 
  -1   1   5     3993.03     4083.24    328.85 o 
   0   1   5    19836.89    19510.10    614.32 o 
   1   1   5      506.18      521.19    139.40 o 
   2   1   5     1399.25     1549.49    213.79 o 
   3   1   5     1050.50      971.50    179.59 o 
   4   1   5     2794.78     3054.30    285.07 o 
   5   1   5     1170.22     1211.64    193.23 o 
   6   1   5      345.61      274.83    149.11 o 
   7   1   5       92.05      226.50    215.26 o 
   8   1   5       22.05      -54.56    211.75 o 
 -12   2   5       70.06       -6.16    201.26 o 
 -11   2   5      563.41      338.46    322.14 o 
 -10   2   5      679.97      886.30    243.14 o 
  -9   2   5     1756.57     1557.71    301.30 o 
  -8   2   5    10751.76    10454.17    445.74 o 
  -7   2   5     2205.00     2767.44    243.52 o 
  -6   2   5      791.91     1047.02    160.06 o 
  -5   2   5      400.36      335.74     98.90 o 
  -4   2   5     8721.30     8586.37    341.93 o 
  -3   2   5    13207.66    12595.28    327.27 o 
  -2   2   5        9.81       59.94     74.29 o 
  -1   2   5     4486.58     4378.60    273.87 o 
   0   2   5       37.46       60.12     72.26 o 
   1   2   5     7362.45     7475.30    382.34 o 
   2   2   5     1331.62     1290.50    198.98 o 
   3   2   5     4437.79     3974.06    303.94 o 
   4   2   5     2868.43     3329.84    292.09 o 
   5   2   5      612.03      639.78    152.66 o 
   6   2   5      161.35       -3.47    128.56 o 
   7   2   5      537.49      381.13    255.67 o 
   8   2   5     3437.36     3437.06    601.13 o 
 -12   3   5     2710.18     4128.88    844.43 o 
 -11   3   5     1074.44      379.63    759.61 o 
 -10   3   5     1074.67     1453.10    279.25 o 
  -9   3   5      279.95      415.50    173.70 o 
  -8   3   5     5938.08     6466.87    354.30 o 
  -7   3   5     2241.60     2612.57    237.66 o 
  -6   3   5       82.97      134.23     93.16 o 
  -5   3   5      337.35      299.88     94.15 o 
  -4   3   5     1015.94      927.77    143.34 o 
  -3   3   5       65.89      114.14     69.98 o 
  -2   3   5       34.38       93.41     91.43 o 
  -1   3   5       28.88      -25.91     60.95 o 
   0   3   5    12891.56    12134.19    629.45 o 
   1   3   5     9494.67     9142.67    428.36 o 
   2   3   5      590.84      451.55    163.97 o 
   3   3   5      413.43      705.63    163.02 o 
   4   3   5       13.78      151.20    101.44 o 
   5   3   5     8895.21    10287.01    677.12 o 
   6   3   5     1377.21     1459.10    272.10 o 
   7   3   5     2530.36     3894.75    624.78 o 
   8   3   5     1927.36     1068.94    792.46 o 
 -12   4   5        1.22      -33.62    206.13 o 
 -11   4   5     1183.99      773.98    437.73 o 
 -10   4   5       56.66      -30.12    151.53 o 
  -9   4   5     1352.48     1402.79    437.38 o 
  -8   4   5     2347.59     2696.69    264.54 o 
  -7   4   5       45.21       67.51     92.32 o 
  -6   4   5      305.59      339.81    106.41 o 
  -5   4   5       47.13       91.87     72.48 o 
  -4   4   5     2484.87     2420.38    245.75 o 
  -3   4   5     1254.48     1242.74    138.63 o 
  -2   4   5       85.53      109.33    145.76 o 
  -1   4   5      917.26     1152.32    170.80 o 
   0   4   5      803.48      922.99    166.69 o 
   1   4   5     1266.69     1250.02    196.65 o 
   2   4   5     2204.06     2016.93    237.59 o 
   3   4   5      909.95      973.15    183.18 o 
   4   4   5     2009.20     2496.56    287.03 o 
   5   4   5      581.97      725.49    287.39 o 
   6   4   5     1311.85     1112.67    298.76 o 
   7   4   5      111.77      228.52    227.40 o 
   8   4   5     1362.56      466.04    382.94 o 
 -12   5   5       81.18      -20.60    243.18 o 
 -11   5   5      196.11      352.24    219.61 o 
 -10   5   5        0.38       33.90    169.88 o 
  -9   5   5     2457.08     2369.45    328.90 o 
  -8   5   5      111.97       89.58    115.31 o 
  -7   5   5      492.16      479.48    130.73 o 
  -6   5   5      904.84      808.89    148.03 o 
  -5   5   5     1958.08     1844.57    150.48 o 
  -4   5   5     1492.60     1368.58    142.22 o 
  -3   5   5     2223.92     2209.90    212.87 o 
  -2   5   5     3737.16     3522.00    248.56 o 
  -1   5   5       56.06       88.61     82.76 o 
   0   5   5     1729.92     1578.70    208.16 o 
   1   5   5     1361.92     1346.69    206.42 o 
   2   5   5     4096.47     4287.73    322.42 o 
   3   5   5        0.70      -70.80     88.73 o 
   4   5   5      487.75      783.85    185.63 o 
   5   5   5      124.75       84.91    157.27 o 
   6   5   5      574.80      387.15    265.42 o 
   7   5   5       79.20      137.58    202.79 o 
   8   5   5       65.14      -96.84    174.79 o 
 -12   6   5      176.58       26.40    227.38 o 
 -11   6   5      451.38      385.17    229.59 o 
 -10   6   5      155.70      227.67    197.12 o 
  -9   6   5     1818.79     1935.41    304.91 o 
  -8   6   5      779.33      604.13    183.80 o 
  -7   6   5       18.83       45.39     92.17 o 
  -6   6   5     1042.67     1124.41    173.62 o 
  -5   6   5     2409.38     2719.56    177.15 o 
  -4   6   5     1612.61     1532.85    147.55 o 
  -3   6   5      901.65      843.29    163.88 o 
  -2   6   5     2947.08     2790.86    233.59 o 
  -1   6   5       79.10      184.54     99.86 o 
   0   6   5        2.49       52.74     90.62 o 
   1   6   5       64.18      -46.81     84.35 o 
   2   6   5     1191.23     1049.33    218.88 o 
   3   6   5        1.45      -43.88     91.79 o 
   4   6   5     3032.28     2908.50    436.18 o 
   5   6   5     1878.37     1833.29    359.32 o 
   6   6   5        9.46       56.53    163.17 o 
   7   6   5        5.92       39.57    197.74 o 
 -12   7   5     2090.76     2936.55    864.51 o 
 -11   7   5     2357.26     2566.16    404.64 o 
 -10   7   5       13.73      -12.71    159.11 o 
  -9   7   5      875.36     1001.79    230.18 o 
  -8   7   5      381.75      627.50    186.52 o 
  -7   7   5     8324.27     8101.44    379.84 o 
  -6   7   5     1112.05     1185.21    173.69 o 
  -5   7   5     6378.52     6548.11    272.67 o 
  -4   7   5     8219.76     7679.43    334.80 o 
  -3   7   5     1863.10     1936.63    189.30 o 
  -2   7   5     2883.24     3047.18    257.39 o 
  -1   7   5     3892.15     3852.47    298.59 o 
   0   7   5    17677.19    18889.98    658.47 o 
   1   7   5     2855.02     3088.37    275.99 o 
   2   7   5      394.08      575.38    152.97 o 
   3   7   5       22.38       54.26    110.41 o 
   4   7   5     4057.01     3666.37    472.68 o 
   5   7   5     3922.66     4699.56    520.03 o 
   6   7   5        9.14     -111.45    185.04 o 
   7   7   5      489.55      944.70    328.51 o 
 -12   8   5      356.60      563.94    540.91 o 
 -11   8   5      582.80      532.36    434.63 o 
 -10   8   5     2035.35     2068.67    338.14 o 
  -9   8   5      662.80      367.83    187.60 o 
  -8   8   5     9060.67     9734.88    514.46 o 
  -7   8   5     1443.18     1743.43    306.95 o 
  -6   8   5     4497.13     4879.13    251.82 o 
  -5   8   5     2818.48     3057.30    197.73 o 
  -4   8   5    18254.98    17845.10    535.86 o 
  -3   8   5    12740.08    13050.72    450.43 o 
  -2   8   5      460.82      590.94    147.93 o 
  -1   8   5    10742.27    10229.76    471.23 o 
   0   8   5      212.99      278.48    131.51 o 
   1   8   5    10083.56    10601.62    509.85 o 
   2   8   5      416.14      464.22    156.16 o 
   3   8   5     6587.32     7324.28    528.18 o 
   4   8   5     3213.37     3025.34    472.56 o 
   5   8   5      177.47      234.10    218.45 o 
   6   8   5      303.83      565.53    242.31 o 
   7   8   5      219.77       32.59    306.01 o 
 -11   9   5       43.11      268.32    331.06 o 
 -10   9   5     1135.57     1437.05    417.08 o 
  -9   9   5     1041.44     1171.32    349.02 o 
  -8   9   5      463.00      447.95    167.96 o 
  -7   9   5     1931.32     2122.71    278.93 o 
  -6   9   5        2.52       10.88     73.21 o 
  -5   9   5     1879.35     2095.22    204.94 o 
  -4   9   5     1737.92     1526.98    186.58 o 
  -3   9   5      839.37     1086.48    162.65 o 
  -2   9   5     2210.10     2267.05    273.14 o 
  -1   9   5       14.47       32.17    102.85 o 
   0   9   5     1781.38     2219.46    265.35 o 
   1   9   5     2058.35     2315.48    290.30 o 
   2   9   5      941.21     1214.55    224.87 o 
   3   9   5     2975.44     3240.98    483.96 o 
   4   9   5       12.15     -153.37    153.37 o 
   5   9   5     2699.15     2967.95    521.73 o 
   6   9   5      150.59      653.69    285.54 o 
   7   9   5     1590.12     2266.84    498.85 o 
 -11  10   5      621.05     1157.42    428.36 o 
 -10  10   5       83.63      299.22    332.87 o 
  -9  10   5     1053.73     1088.07    358.45 o 
  -8  10   5      184.52      242.68    225.50 o 
  -7  10   5     1531.73     1878.87    361.26 o 
  -6  10   5      227.60      241.63     84.64 o 
  -5  10   5      279.43      276.45    137.26 o 
  -4  10   5      531.01      557.66    129.37 o 
  -3  10   5     1178.26     1322.25    187.10 o 
  -2  10   5        8.40       63.03     85.68 o 
  -1  10   5       55.40      161.32    119.17 o 
   0  10   5     4151.99     4190.50    348.66 o 
   1  10   5      218.55      478.42    162.96 o 
   2  10   5      913.18     1287.62    237.84 o 
   3  10   5     1269.29     1240.19    323.35 o 
   4  10   5      934.93     1274.22    353.35 o 
   5  10   5       98.57      227.21    207.57 o 
   6  10   5     1852.22     1617.62    420.93 o 
   7  10   5     1711.07     2592.55    554.74 o 
 -11  11   5      588.56      457.96    396.35 o 
 -10  11   5      145.22      240.14    402.00 o 
  -9  11   5      952.25      915.79    359.56 o 
  -8  11   5      154.95      173.93    245.26 o 
  -7  11   5       42.60      -39.56    181.92 o 
  -6  11   5        1.31      -53.21    110.35 o 
  -5  11   5       49.03       -4.61    100.61 o 
  -4  11   5      138.04      155.81    108.56 o 
  -3  11   5      448.22      491.17    134.05 o 
  -2  11   5      670.68      727.16    151.91 o 
  -1  11   5      616.99      647.92    183.76 o 
   0  11   5      647.60      930.20    210.54 o 
   1  11   5      680.16      881.54    216.95 o 
   2  11   5     1137.42     1278.95    325.81 o 
   3  11   5      544.94      410.07    222.77 o 
   4  11   5      834.68      735.31    286.08 o 
   5  11   5      499.07      289.67    280.67 o 
   6  11   5      213.07      409.00    278.37 o 
 -10  12   5      457.12      227.29    317.53 o 
  -9  12   5      882.76      616.05    323.50 o 
  -8  12   5       13.29      -42.66    222.71 o 
  -7  12   5      100.46       76.43    213.68 o 
  -6  12   5      137.66      199.19    142.54 o 
  -5  12   5     1778.79     1727.00    224.70 o 
  -4  12   5      789.54     1010.82    190.66 o 
  -3  12   5      434.74      459.47    131.93 o 
  -2  12   5     1445.26     1511.10    210.70 o 
  -1  12   5      794.58      843.63    212.18 o 
   0  12   5      155.21      534.50    182.63 o 
   1  12   5      786.99      671.77    200.31 o 
   2  12   5     2183.87     1800.09    402.94 o 
   3  12   5      174.46      250.07    222.28 o 
   4  12   5     3465.82     4556.93    880.93 o 
   5  12   5     1182.17      184.32    798.81 o 
   6  12   5      114.29      231.51    236.92 o 
 -10  13   5      780.58      802.92    409.09 o 
  -9  13   5       57.28      -56.54    262.64 o 
  -8  13   5       52.30      170.76    250.89 o 
  -7  13   5     1544.53     1623.42    294.59 o 
  -6  13   5        7.21      -44.12    125.92 o 
  -5  13   5     1401.20     1748.37    232.41 o 
  -4  13   5     1216.48     1442.07    211.85 o 
  -3  13   5      119.37      124.63    111.57 o 
  -2  13   5     1424.02     1833.92    282.82 o 
  -1  13   5      463.82      505.60    187.92 o 
   0  13   5     1300.97     1473.22    331.65 o 
   1  13   5     1187.21     1388.60    265.10 o 
   2  13   5      327.44      575.48    278.08 o 
   3  13   5     1084.58      414.23    445.28 o 
   4  13   5      273.21      135.74    299.36 o 
   5  13   5     1765.04      894.64   1006.49 o 
  -9  14   5        8.13      -33.07    286.65 o 
  -8  14   5     1971.36     2411.98    480.49 o 
  -7  14   5      872.55      726.22    224.06 o 
  -6  14   5     7068.41     7959.17    576.12 o 
  -5  14   5     2726.09     3181.54    352.83 o 
  -4  14   5     3145.46     3243.78    358.99 o 
  -3  14   5     3140.33     3565.76    358.89 o 
  -2  14   5     3253.05     3602.47    352.60 o 
  -1  14   5     5160.72     5680.46    362.38 o 
   0  14   5        3.35      -27.41    145.33 o 
   1  14   5     4695.99     4960.26    555.11 o 
   2  14   5      263.07      156.32    244.86 o 
   3  14   5     2134.47      574.26    973.86 o 
   4  14   5      893.04      549.12    453.31 o 
   5  14   5     1294.15      441.11    524.92 o 
  -9  15   5     1980.10     2621.81    540.64 o 
  -8  15   5      105.51      -15.49    254.57 o 
  -7  15   5     1279.52      822.71   1212.78 o 
  -6  15   5      142.62      137.96    201.82 o 
  -5  15   5     1178.96     1336.57    379.08 o 
  -4  15   5      657.46      834.55    233.08 o 
  -3  15   5     1063.60     1173.29    340.00 o 
  -2  15   5     5376.89     5860.78    457.85 o 
  -1  15   5      135.21      184.12    131.15 o 
   0  15   5      792.20      943.37    256.80 o 
   1  15   5      198.30      258.30    251.94 o 
   2  15   5     3030.38     3233.96    544.14 o 
   3  15   5     1301.94     1103.46    380.20 o 
   4  15   5       43.71      317.38    253.62 o 
  -8  16   5      231.32      590.11    554.20 o 
  -7  16   5      710.93      240.53    290.38 o 
  -6  16   5       71.24     -109.99    167.70 o 
  -5  16   5       93.01      227.39    206.64 o 
  -4  16   5      793.44      957.42    240.12 o 
  -3  16   5     1493.95     1711.01    312.72 o 
  -2  16   5        8.95      -40.46    139.71 o 
  -1  16   5        1.59     -113.10    125.30 o 
   0  16   5      693.34      842.01    250.09 o 
   1  16   5       77.24      181.87    256.88 o 
   2  16   5      441.39      651.16    562.88 o 
   3  16   5      627.00      490.44    316.59 o 
   4  16   5       12.13       73.31    243.62 o 
  -7  17   5     1084.69      789.38    770.63 o 
  -6  17   5      303.73      158.54    309.58 o 
  -5  17   5     1406.83      561.06    649.68 o 
  -4  17   5     1169.48      983.12    316.73 o 
  -3  17   5      549.18      547.25    204.70 o 
  -2  17   5      314.51      374.44    206.36 o 
  -1  17   5      602.02      548.41    247.13 o 
   0  17   5     2031.99     1439.86    568.28 o 
   1  17   5       64.50      147.51    264.93 o 
   2  17   5      195.33      252.81    261.25 o 
   3  17   5       16.24     -230.13    298.96 o 
  -6  18   5      583.36      324.27    504.78 o 
  -5  18   5        8.49        6.16    158.68 o 
  -4  18   5      258.92      367.62    251.12 o 
  -3  18   5      333.41      286.62    217.28 o 
  -2  18   5       15.99     -122.23    149.24 o 
  -1  18   5      665.05      254.32    170.44 o 
   0  18   5      262.20      197.49    282.63 o 
   1  18   5      360.83      301.53    291.92 o 
   2  18   5      690.84     1011.76    421.92 o 
  -5  19   5      574.74      376.91    463.97 o 
  -4  19   5       33.10       10.90    241.29 o 
  -3  19   5       74.56      191.79    272.74 o 
  -2  19   5      858.63      670.54    368.20 o 
  -1  19   5      230.91       92.64    209.79 o 
   0  19   5      196.26      627.34    538.87 o 
   1  19   5      125.39       83.71    284.34 o 
 -12   0   6        5.75     -122.05    305.86 o 
 -10   0   6        9.27     -173.63    173.63 o 
  -9   0   6     7296.23     8013.25    614.83 o 
  -8   0   6     5979.75     6827.05    565.44 o 
  -7   0   6     1393.19     1444.68    285.03 o 
  -6   0   6     6619.93     6569.04    840.05 o 
  -5   0   6    12835.39    12974.21    677.46 o 
  -4   0   6    22609.50    22265.67    880.75 o 
  -3   0   6     1621.04     1356.44    416.82 o 
  -2   0   6     7504.75     7524.81    436.95 o 
  -1   0   6      848.97      872.92    196.82 o 
   0   0   6     9784.75     9613.39    551.70 o 
   1   0   6     2642.45     2452.26    346.01 o 
   2   0   6     5419.96     5566.45    520.54 o 
   3   0   6     9284.27     9055.83    603.22 o 
   4   0   6      224.86      193.46    160.30 o 
   5   0   6      348.27      387.41    196.91 o 
   6   0   6      549.63      639.02    441.78 o 
   7   0   6     1016.02     1308.70    559.01 o 
 -12   1   6     1202.46      -61.26    208.89 o 
 -11   1   6       39.07      -67.60    187.30 o 
 -10   1   6      706.18      871.28    243.21 o 
  -9   1   6       62.22      -61.45    116.34 o 
  -8   1   6     3212.94     3408.38    318.45 o 
  -7   1   6     1102.21     1135.42    363.54 o 
  -6   1   6      640.68      585.59    140.78 o 
  -5   1   6    14648.04    14699.72    509.32 o 
  -4   1   6      496.01      411.52    125.78 o 
  -3   1   6     1851.45     1637.49    304.83 o 
  -2   1   6      128.28        5.53     75.51 o 
  -1   1   6     6069.47     5715.51    340.66 o 
   0   1   6     5921.53     5841.03    357.33 o 
   1   1   6       14.40       18.79     82.73 o 
   2   1   6      833.88      906.80    162.70 o 
   3   1   6      206.06      165.68    102.70 o 
   4   1   6     5318.01     5264.23    345.52 o 
   5   1   6     1240.85     1134.24    244.32 o 
   6   1   6      679.54      841.90    309.08 o 
   7   1   6      277.41      686.45    318.07 o 
 -12   2   6      382.64      250.60    503.90 o 
 -11   2   6       56.82       88.23    213.23 o 
 -10   2   6      686.61      798.30    237.55 o 
  -9   2   6      287.75      460.01    164.24 o 
  -8   2   6      316.28      391.75    145.34 o 
  -7   2   6       28.48       20.76     92.97 o 
  -6   2   6      264.58      227.15    111.18 o 
  -5   2   6      236.48      327.33    127.06 o 
  -4   2   6      116.97       33.16     90.47 o 
  -3   2   6      397.77      447.91    168.67 o 
  -2   2   6      844.84      801.91    158.54 o 
  -1   2   6     1267.89     1249.80    198.82 o 
   0   2   6      295.78      306.30    115.47 o 
   1   2   6      652.77      511.26    143.54 o 
   2   2   6     1103.44     1001.10    202.54 o 
   3   2   6     1262.82     1358.74    234.26 o 
   4   2   6     1909.69     1591.47    225.23 o 
   5   2   6       93.24       44.44    129.80 o 
   6   2   6      727.57      988.04    322.78 o 
   7   2   6        4.85      -91.07    236.48 o 
 -12   3   6      545.10      338.33    323.16 o 
 -11   3   6      144.39       95.41    178.87 o 
 -10   3   6       19.27      -16.14    158.58 o 
  -9   3   6       67.97       54.07    126.09 o 
  -8   3   6      491.51      581.80    153.93 o 
  -7   3   6      445.24      463.41    137.36 o 
  -6   3   6      418.95      447.59    140.68 o 
  -5   3   6      735.61      700.94    151.78 o 
  -4   3   6       10.41       25.00    119.05 o 
  -3   3   6      116.57       61.04    118.46 o 
  -2   3   6      241.83      313.49    117.24 o 
  -1   3   6     2050.64     2501.95    254.20 o 
   0   3   6      338.83      207.27    104.51 o 
   1   3   6        0.53      -81.80     81.80 o 
   2   3   6       17.64      182.48    108.85 o 
   3   3   6     2523.36     2398.86    280.96 o 
   4   3   6      106.90      166.79    115.69 o 
   5   3   6        0.54      -41.91    132.93 o 
   6   3   6        2.01      -54.60    145.86 o 
 -12   4   6      622.94      722.10    304.99 o 
 -11   4   6       92.14      159.55    177.12 o 
 -10   4   6     1767.94     1727.27    316.40 o 
  -9   4   6      723.85      877.43    229.90 o 
  -8   4   6      294.85      296.33    126.30 o 
  -7   4   6       49.12      -26.43    107.26 o 
  -6   4   6      971.08      842.14    166.61 o 
  -5   4   6     2013.10     1913.81    218.41 o 
  -4   4   6     1582.69     2081.41    277.38 o 
  -3   4   6     1904.52     1683.83    392.00 o 
  -2   4   6      271.12      262.56    218.70 o 
  -1   4   6       48.50      216.38    106.68 o 
   0   4   6      169.08      127.87    100.83 o 
   1   4   6     1126.96     1014.78    200.57 o 
   2   4   6        4.10      -14.16     88.10 o 
   3   4   6     2925.08     3214.57    321.00 o 
   4   4   6     4194.38     4828.84    496.90 o 
   5   4   6       49.27     -159.56    159.56 o 
   6   4   6      186.06     -136.29    136.29 o 
 -12   5   6     1677.93     1385.22    425.12 o 
 -11   5   6      117.02      118.86    202.14 o 
 -10   5   6       94.08      388.02    206.73 o 
  -9   5   6      436.47      639.46    211.33 o 
  -8   5   6     2274.44     2011.33    257.53 o 
  -7   5   6      128.91       31.27    122.17 o 
  -6   5   6      801.17      740.90    171.93 o 
  -5   5   6     1833.24     2117.36    232.42 o 
  -4   5   6      178.94      345.58    144.28 o 
  -3   5   6       37.79       71.16    128.50 o 
  -2   5   6      180.05       94.77    128.63 o 
  -1   5   6     1865.60     2239.81    249.87 o 
   0   5   6     7527.20     7763.38    528.79 o 
   1   5   6     1177.98     1534.33    231.95 o 
   2   5   6      982.76      961.86    199.58 o 
   3   5   6       80.51      -79.08    100.73 o 
   4   5   6     3501.88     3819.01    462.43 o 
   5   5   6     2576.24     2309.31    430.53 o 
   6   5   6      435.12      679.54    341.12 o 
 -11   6   6     1372.59     1796.70    349.94 o 
 -10   6   6        2.46       14.60    162.03 o 
  -9   6   6     2504.52     3248.30    393.30 o 
  -8   6   6     3195.73     3592.68    296.91 o 
  -7   6   6     1299.23     1233.45    195.20 o 
  -6   6   6     1923.07     2058.73    240.57 o 
  -5   6   6     1427.86     1596.66    212.93 o 
  -4   6   6    11032.41    11419.50    603.42 o 
  -3   6   6       59.00      261.21    150.24 o 
  -2   6   6     5300.51     5557.51    467.44 o 
  -1   6   6      477.33      545.93    158.91 o 
   0   6   6     4230.69     4144.06    325.56 o 
   1   6   6     1557.44     1569.33    281.29 o 
   2   6   6     2008.89     1973.94    283.17 o 
   3   6   6     2503.47     2412.11    313.70 o 
   4   6   6      440.17      507.41    217.06 o 
   5   6   6      830.22      699.63    274.94 o 
   6   6   6        9.59      -59.48    208.70 o 
 -11   7   6       30.35      317.40    238.01 o 
 -10   7   6     1413.93     2104.32    350.72 o 
  -9   7   6      725.75      636.86    212.51 o 
  -8   7   6     1104.44     1251.86    250.87 o 
  -7   7   6     2114.47     2315.15    260.86 o 
  -6   7   6     1311.31     1625.56    221.10 o 
  -5   7   6     3724.03     3976.36    341.12 o 
  -4   7   6      197.43      205.36    142.32 o 
  -3   7   6     5788.58     6326.22    577.41 o 
  -2   7   6       14.95       83.67    129.38 o 
  -1   7   6     2860.90     3188.59    310.94 o 
   0   7   6      559.28      681.63    181.61 o 
   1   7   6     3293.58     3181.43    306.19 o 
   2   7   6     1329.94     1470.81    250.43 o 
   3   7   6      295.64      219.70    297.54 o 
   4   7   6      728.94      850.70    440.83 o 
   5   7   6      105.85      142.70    219.42 o 
   6   7   6      534.86      425.23    279.05 o 
 -11   8   6       12.42       -1.11    341.49 o 
 -10   8   6        9.50     -135.83    168.95 o 
  -9   8   6      126.46      172.11    168.46 o 
  -8   8   6      963.25      733.58    206.06 o 
  -7   8   6      287.20      295.56    135.94 o 
  -6   8   6      312.79      430.10    145.86 o 
  -5   8   6      668.78      744.19    192.60 o 
  -4   8   6      440.33      364.45    157.06 o 
  -3   8   6      412.54      465.13    212.74 o 
  -2   8   6        6.78     -169.57    169.57 o 
  -1   8   6       84.61      120.94    120.59 o 
   0   8   6      232.59      285.60    146.02 o 
   1   8   6       74.24        4.85    103.21 o 
   2   8   6      332.97      445.60    160.87 o 
   3   8   6       58.04      139.12    200.44 o 
   4   8   6       21.49      -36.30    183.31 o 
   5   8   6      642.63      612.04    257.56 o 
   6   8   6      925.36     1063.67    349.14 o 
 -11   9   6      397.52      703.31    403.95 o 
 -10   9   6      202.54      311.49    309.46 o 
  -9   9   6      123.60      163.88    256.76 o 
  -8   9   6     1728.02     1749.53    282.93 o 
  -7   9   6     1711.72     1760.03    237.16 o 
  -6   9   6      283.77      366.01    173.97 o 
  -5   9   6     3724.06     3697.01    336.38 o 
  -4   9   6        9.93      103.85    121.71 o 
  -3   9   6     1722.08     2027.96    425.43 o 
  -2   9   6      576.41      745.39    225.63 o 
  -1   9   6     9492.49     9538.91    665.85 o 
   0   9   6     2040.07     2662.32    315.74 o 
   1   9   6       32.73      210.21    129.52 o 
   2   9   6       43.25       27.18    145.26 o 
   3   9   6     2046.30     2223.69    433.75 o 
   4   9   6     1014.27      583.94    968.16 o 
   5   9   6       17.40     -139.39    231.06 o 
 -10  10   6      186.62        5.67    317.93 o 
  -9  10   6     3662.25     5000.23    940.43 o 
  -8  10   6      594.29      548.94    282.98 o 
  -7  10   6      417.25      441.21    181.07 o 
  -6  10   6        7.06       -6.84    139.73 o 
  -5  10   6     1110.09     1167.36    229.30 o 
  -4  10   6     2813.28     2926.94    269.24 o 
  -3  10   6      491.11      714.37    248.73 o 
  -2  10   6     1187.96     1181.82    302.19 o 
  -1  10   6     1286.94     1253.63    321.66 o 
   0  10   6     1613.50     1636.14    273.60 o 
   1  10   6     1146.45     1270.92    261.78 o 
   2  10   6      196.30      373.92    224.88 o 
   3  10   6     2103.91     3373.79    720.48 o 
   4  10   6      941.22      484.50    449.59 o 
   5  10   6      178.35      101.07    201.55 o 
 -10  11   6     1278.16     1363.67    469.20 o 
  -9  11   6      625.37      603.16    327.51 o 
  -8  11   6      903.95      941.45    332.09 o 
  -7  11   6       14.57       17.20    203.81 o 
  -6  11   6      601.11      792.51    222.91 o 
  -5  11   6      382.56      682.11    207.60 o 
  -4  11   6        8.42       69.40    103.06 o 
  -3  11   6      352.45      446.78    346.15 o 
  -2  11   6      596.34      888.22    271.17 o 
  -1  11   6     1169.34     1115.66    297.38 o 
   0  11   6     1435.35     1404.99    276.45 o 
   1  11   6      339.80      452.65    198.80 o 
   2  11   6     2053.82     1459.98    660.63 o 
   3  11   6      702.70      214.19    514.19 o 
   4  11   6     1917.98     3003.99    785.16 o 
   5  11   6     1366.00      424.88    510.54 o 
 -10  12   6      183.88       29.37    326.89 o 
  -9  12   6     1573.84     1633.24    445.22 o 
  -8  12   6      148.52     -185.12    203.85 o 
  -7  12   6     1156.41     1191.66    334.18 o 
  -6  12   6     1458.06     1161.32    248.88 o 
  -5  12   6       22.45      101.26    120.97 o 
  -4  12   6      830.91     1074.65    196.80 o 
  -3  12   6       33.68      126.02    172.11 o 
  -2  12   6     1324.20     1329.90    343.24 o 
  -1  12   6     1507.17     1691.06    380.88 o 
   0  12   6      959.66     1273.94    264.89 o 
   1  12   6      859.62     1257.17    275.80 o 
   2  12   6      133.34      -72.49    164.29 o 
   3  12   6      519.63      208.44    746.47 o 
   4  12   6       63.54      -77.55    272.79 o 
  -9  13   6      345.84      503.87    331.46 o 
  -8  13   6        8.42      -32.53    230.75 o 
  -7  13   6     1205.68      426.23    540.84 o 
  -6  13   6      479.09      222.83    216.73 o 
  -5  13   6     1602.14     1900.22    264.04 o 
  -4  13   6      381.69      339.61    186.83 o 
  -3  13   6     3122.17     3367.66    409.19 o 
  -2  13   6      463.92      588.66    410.32 o 
  -1  13   6      243.82       86.31    300.82 o 
   0  13   6      508.16      314.57    239.71 o 
   1  13   6     2931.44     3794.81    563.40 o 
   2  13   6      894.22      895.46    359.76 o 
   3  13   6        8.59       79.83    238.33 o 
   4  13   6       99.79      162.86    252.48 o 
  -8  14   6      350.75      433.89    304.30 o 
  -7  14   6       16.02      152.01    220.29 o 
  -6  14   6      527.06      465.23    355.72 o 
  -5  14   6      338.18      526.20    174.90 o 
  -4  14   6      140.31      153.15    245.14 o 
  -3  14   6      605.86      546.71    215.25 o 
  -2  14   6      190.07      275.03    249.54 o 
  -1  14   6        7.16      -17.31    257.90 o 
   0  14   6        1.54      133.54    211.34 o 
   1  14   6       68.78      278.86    274.93 o 
   2  14   6       10.78     -248.49    252.41 o 
   3  14   6      340.50     -118.07    201.49 o 
  -8  15   6     1745.18     1262.42    687.05 o 
  -7  15   6      947.31      228.92    313.45 o 
  -6  15   6      683.37     -262.35    262.35 o 
  -5  15   6     2265.04     2792.73    652.01 o 
  -4  15   6        3.54       47.84    173.36 o 
  -3  15   6     2775.89     3071.47    386.68 o 
  -2  15   6        8.40      -88.98    210.82 o 
  -1  15   6     4881.09     6192.41    933.20 o 
   0  15   6      905.38      677.85    485.72 o 
   1  15   6      393.33      394.81    308.73 o 
   2  15   6      505.03      374.59    320.48 o 
  -7  16   6     1628.06      147.31    364.69 o 
  -6  16   6     1390.20      154.46    314.47 o 
  -5  16   6      161.79       84.80    204.71 o 
  -4  16   6     2326.66     2918.72    494.49 o 
  -3  16   6       71.07       -8.28    297.17 o 
  -2  16   6     3998.71     4762.22    623.56 o 
  -1  16   6      595.25      462.96    323.11 o 
   0  16   6     1249.29     2133.71    758.59 o 
   1  16   6     1114.90     1633.97    772.60 o 
   2  16   6      498.55      971.83    401.17 o 
  -6  17   6      550.30      289.07    444.41 o 
  -5  17   6       87.98      105.78    206.85 o 
  -4  17   6        4.60       62.72    193.10 o 
  -3  17   6     1104.24     1348.74    300.89 o 
  -2  17   6      552.82      626.30    664.57 o 
  -1  17   6       21.74     -143.56    326.74 o 
   0  17   6      427.80      559.45    501.64 o 
  -4  18   6       17.79     -256.18    256.18 o 
  -3  18   6       11.49      513.67    247.49 o 
  -2  18   6      108.61      276.21    338.70 o 
  -1  18   6      465.89       99.28    502.37 o 
 -11   1   7      128.26       10.85    185.27 o 
 -10   1   7      687.84      291.12    264.23 o 
  -9   1   7      365.38      348.35    160.00 o 
  -8   1   7     2582.73     2678.61    298.02 o 
  -7   1   7       14.60      133.74    121.10 o 
  -6   1   7     2446.04     2735.28    292.45 o 
  -5   1   7      725.57      738.29    166.50 o 
  -4   1   7     2062.62     2372.93    401.30 o 
  -3   1   7      211.44       19.17    231.47 o 
  -2   1   7     4960.51     6015.66    492.59 o 
  -1   1   7     4164.88     4175.31    320.56 o 
   0   1   7       47.22      321.14    110.85 o 
   1   1   7      393.32      312.34    120.46 o 
   2   1   7      911.69      812.10    194.71 o 
   3   1   7     1056.93     1270.74    214.84 o 
   4   1   7       34.91      120.17    128.71 o 
   5   1   7      245.36      276.55    203.53 o 
 -11   2   7       43.51       78.68    169.18 o 
 -10   2   7     3118.84      608.69   1028.43 o 
  -9   2   7     2616.21     2066.59    426.54 o 
  -8   2   7       10.01      -61.18    115.33 o 
  -7   2   7       89.09      164.41    131.38 o 
  -6   2   7      148.44       79.53    118.98 o 
  -5   2   7     6433.10     6603.79    375.26 o 
  -4   2   7     1510.17     1708.87    359.77 o 
  -3   2   7      800.86      949.96    256.12 o 
  -2   2   7     3101.58     3529.21    390.19 o 
  -1   2   7     1237.46     1469.52    290.34 o 
   0   2   7     2155.95     2627.73    285.66 o 
   1   2   7      224.50      259.17    132.75 o 
   2   2   7     1489.89     1922.20    247.32 o 
   3   2   7     2345.70     2401.01    284.11 o 
   4   2   7       76.14       29.27    125.64 o 
   5   2   7       55.32      -36.99    153.17 o 
 -11   3   7      733.86      402.43    540.69 o 
 -10   3   7       19.45       33.44    152.62 o 
  -9   3   7     1805.34      845.24    368.03 o 
  -8   3   7      430.52      452.96    165.23 o 
  -7   3   7      417.46      452.85    152.01 o 
  -6   3   7      540.83      685.07    178.38 o 
  -5   3   7      262.06      300.12    163.86 o 
  -4   3   7       19.82       97.84    182.04 o 
  -3   3   7       91.62      193.94    156.77 o 
  -2   3   7     1065.22     1044.06    271.14 o 
  -1   3   7     5339.46     4849.58    461.90 o 
   0   3   7     2832.04     2967.60    292.51 o 
   1   3   7      414.25      656.71    171.55 o 
   2   3   7      150.34      119.52    131.01 o 
   3   3   7      731.04      659.03    172.55 o 
   4   3   7     3563.57     3805.31    402.27 o 
   5   3   7       42.57      -18.04    199.50 o 
 -11   4   7        5.86      -91.47    190.65 o 
 -10   4   7     2023.30     2146.33    350.44 o 
  -9   4   7       84.53      314.09    165.61 o 
  -8   4   7       67.47       67.59    137.12 o 
  -7   4   7      111.51       68.65    122.85 o 
  -6   4   7      109.73      149.73    125.75 o 
  -5   4   7     1107.19     1051.15    238.68 o 
  -4   4   7      313.05      -13.46    153.34 o 
  -3   4   7       67.59       67.18    154.59 o 
  -2   4   7     1499.92     1815.77    345.54 o 
  -1   4   7       43.40      -29.92    111.10 o 
   0   4   7      959.11      862.45    232.77 o 
   1   4   7       29.08      117.47    144.96 o 
   2   4   7      541.93      791.61    200.79 o 
   3   4   7     1580.84     1418.75    258.16 o 
   4   4   7       64.27       34.20    145.50 o 
   5   4   7      843.35      995.99    273.64 o 
 -11   5   7       98.84       13.66    220.24 o 
 -10   5   7      582.71      994.77    279.91 o 
  -9   5   7        1.45      -21.49    145.06 o 
  -8   5   7      702.43      918.69    202.23 o 
  -7   5   7        0.92       97.37    119.12 o 
  -6   5   7     1250.14     1380.25    218.93 o 
  -5   5   7        1.86      -75.88    125.44 o 
  -4   5   7     1789.66     1894.12    355.13 o 
  -3   5   7      377.11      269.03    186.78 o 
  -2   5   7      224.94      372.32    189.84 o 
  -1   5   7      219.96       17.82    127.29 o 
   0   5   7     1258.57     1565.27    253.30 o 
   1   5   7     1093.30     1250.30    237.21 o 
   2   5   7      255.68      324.00    179.00 o 
   3   5   7       57.32       98.89    169.77 o 
   4   5   7       63.10      160.69    203.30 o 
   5   5   7      275.24      260.44    208.47 o 
 -11   6   7      376.23      482.74    261.88 o 
 -10   6   7      477.42      504.83    234.10 o 
  -9   6   7      243.07      231.55    167.06 o 
  -8   6   7        3.77        5.85    129.73 o 
  -7   6   7      496.15      483.22    171.68 o 
  -6   6   7      464.96      342.51    181.29 o 
  -5   6   7      520.81      310.41    175.58 o 
  -4   6   7      332.83      459.95    323.89 o 
  -3   6   7      282.03      220.78    176.99 o 
  -2   6   7        3.90       10.47    137.22 o 
  -1   6   7      157.38      258.40    162.51 o 
   0   6   7       31.46       30.50    270.67 o 
   1   6   7      354.47      260.28    143.98 o 
   2   6   7      417.86      329.54    186.34 o 
   3   6   7     1977.24      968.66    780.71 o 
   4   6   7      203.10      727.07    301.42 o 
 -10   7   7      316.13      570.12    336.34 o 
  -9   7   7     1173.99     1318.33    278.37 o 
  -8   7   7     2236.26     2622.39    310.56 o 
  -7   7   7       50.64       72.30    140.82 o 
  -6   7   7     6250.81     6467.90    463.97 o 
  -5   7   7      338.73      459.68    183.36 o 
  -4   7   7      990.91      676.37    250.06 o 
  -3   7   7      573.32      723.31    255.84 o 
  -2   7   7     5597.27     5618.62    539.38 o 
  -1   7   7     4860.52     5420.71    709.97 o 
   0   7   7      124.07      207.54    150.19 o 
   1   7   7      786.93      784.77    209.04 o 
   2   7   7      244.59      -22.06    134.38 o 
   3   7   7     2241.08      617.39    918.96 o 
   4   7   7      564.12      974.77    345.51 o 
 -10   8   7     1616.08     2001.62    364.69 o 
  -9   8   7     3396.07     3483.07    421.98 o 
  -8   8   7       93.48        8.78    162.87 o 
  -7   8   7     3394.87     3753.08    337.87 o 
  -6   8   7       51.48       15.71    154.76 o 
  -5   8   7     9218.78     9274.39    539.29 o 
  -4   8   7     1772.14     1873.87    372.09 o 
  -3   8   7     3266.42     3102.87    467.82 o 
  -2   8   7     2356.91     2580.95    437.48 o 
  -1   8   7     1269.15     1597.20    348.42 o 
   0   8   7     3107.25     3360.15    423.02 o 
   1   8   7      253.69      403.30    167.91 o 
   2   8   7     4018.07     5312.09    884.58 o 
   3   8   7      710.23      396.72    689.53 o 
   4   8   7      396.62       26.33    210.46 o 
 -10   9   7       67.22       87.83    307.47 o 
  -9   9   7      583.96      800.97    356.12 o 
  -8   9   7      474.85      498.26    205.79 o 
  -7   9   7       27.87        8.05    171.77 o 
  -6   9   7     2253.53     1948.44    321.81 o 
  -5   9   7        1.53     -101.77    129.45 o 
  -4   9   7      523.67      603.40    263.44 o 
  -3   9   7      770.18     1004.78    288.15 o 
  -2   9   7       13.15        3.39    159.79 o 
  -1   9   7     2777.71     3000.85    490.22 o 
   0   9   7        1.85      -12.53    175.64 o 
   1   9   7     1154.34        4.57    214.47 o 
   2   9   7      819.86      387.29    611.35 o 
   3   9   7      549.86      359.83    671.14 o 
   4   9   7      973.45      304.86    721.58 o 
  -9  10   7      113.19      133.08    285.89 o 
  -8  10   7      468.44      568.08    303.20 o 
  -7  10   7       77.10      -37.71    172.80 o 
  -6  10   7       82.66       93.43    164.80 o 
  -5  10   7      206.36      -57.67    158.91 o 
  -4  10   7       48.29      135.41    201.59 o 
  -3  10   7        8.33      271.66    199.35 o 
  -2  10   7      333.80      258.68    212.92 o 
  -1  10   7      660.78      738.71    574.05 o 
   0  10   7      302.06      252.95    233.05 o 
   1  10   7     1249.37      723.35    848.81 o 
   2  10   7        3.82       33.14    196.18 o 
   3  10   7      536.46      278.99    227.68 o 
  -9  11   7        1.20       86.53    285.79 o 
  -8  11   7       50.75      -27.93    257.65 o 
  -7  11   7       97.03       89.87    240.35 o 
  -6  11   7       43.67       71.51    158.85 o 
  -5  11   7      136.68       41.37    158.60 o 
  -4  11   7      279.96       64.18    198.08 o 
  -3  11   7      260.62      168.72    224.11 o 
  -2  11   7      584.81      550.02    261.84 o 
  -1  11   7       20.34      -31.67    203.14 o 
   0  11   7     1261.25     1704.88    402.00 o 
   1  11   7       10.46      -88.03    241.04 o 
   2  11   7      298.19       99.71    222.55 o 
   3  11   7      254.18     -177.85    312.14 o 
  -8  12   7        6.37      104.13    265.05 o 
  -7  12   7      202.47      123.80    224.68 o 
  -6  12   7      319.00      161.10    188.73 o 
  -5  12   7      159.15      284.77    188.75 o 
  -4  12   7      311.30      367.43    255.13 o 
  -3  12   7      328.22      202.64    279.14 o 
  -2  12   7       10.17       50.28    357.10 o 
  -1  12   7      434.93      534.73    289.40 o 
   0  12   7       63.39      254.04    255.25 o 
   1  12   7      244.36       55.33    383.24 o 
   2  12   7      692.67     -246.00    254.32 o 
  -8  13   7     1091.86      981.84    406.15 o 
  -7  13   7      260.07       53.40    256.80 o 
  -6  13   7     1312.16      577.17    666.98 o 
  -5  13   7       91.62      -11.72    179.59 o 
  -4  13   7      537.09      421.64    635.95 o 
  -3  13   7       23.65      304.39    254.09 o 
  -2  13   7      164.47      211.63    258.44 o 
  -1  13   7     1005.70     1690.18    427.50 o 
   0  13   7      220.12      131.60    303.30 o 
   1  13   7     1060.07     1816.32    726.62 o 
  -7  14   7     2668.60     1221.30   1426.22 o 
  -6  14   7       59.71      595.07    364.84 o 
  -5  14   7     2102.17      704.78   1103.87 o 
  -4  14   7      511.31      133.97    241.84 o 
  -3  14   7     3857.02     4366.84    581.52 o 
  -2  14   7     1047.14     1667.01    416.10 o 
  -1  14   7      723.90     1268.06    423.11 o 
   0  14   7     1766.17     1894.14    747.20 o 
   1  14   7       53.54     -413.60    413.60 o 
  -6  15   7     1021.78     -156.51    296.08 o 
  -5  15   7        6.14       38.06    256.08 o 
  -4  15   7     1881.32     1022.00    970.72 o 
  -3  15   7      525.40      572.31    353.78 o 
  -2  15   7       85.17      330.89    283.42 o 
  -1  15   7      476.68      666.71    346.67 o 
   0  15   7      514.80      699.46    561.79 o 
  -4  16   7        4.67       93.15    297.45 o 
  -3  16   7       42.74     -111.76    544.20 o 
 -10   0   8     3437.49     4668.47    955.83 o 
  -9   0   8      209.08      144.99    458.72 o 
  -8   0   8     1568.40      426.28    943.56 o 
  -7   0   8     1479.94      795.15    381.78 o 
  -6   0   8    10533.09     9582.22   1021.96 o 
  -5   0   8     4158.35     5128.80    820.34 o 
  -4   0   8      667.59     1021.53    483.53 o 
  -3   0   8     2721.86     2563.08    584.56 o 
  -2   0   8      131.23      213.88    260.16 o 
  -1   0   8     3551.46     3622.57    600.33 o 
   0   0   8       26.02       48.18    207.46 o 
   1   0   8     4058.29     5471.15    749.25 o 
   2   0   8     2782.61     3146.92    479.33 o 
   3   0   8        5.70      -94.41    260.53 o 
 -10   1   8      238.28      -64.62    283.30 o 
  -9   1   8     1423.10      466.81    478.68 o 
  -8   1   8      150.07      -47.07    106.27 o 
  -7   1   8     4334.39     4512.64    544.98 o 
  -6   1   8      647.31      878.04    244.73 o 
  -5   1   8      102.18       85.00    242.15 o 
  -4   1   8      564.59      485.68    274.24 o 
  -3   1   8      231.63      302.17    197.40 o 
  -2   1   8     4147.43     4221.29    848.38 o 
  -1   1   8      633.45      705.26    240.29 o 
   0   1   8      502.42      498.77    229.94 o 
   1   1   8      498.76      549.67    173.69 o 
   2   1   8      928.31      837.18    194.08 o 
   3   1   8     1602.00     1682.80    271.90 o 
 -10   2   8        2.86       -3.94    162.07 o 
  -9   2   8      118.85      -33.28    132.44 o 
  -8   2   8       56.38        4.43    116.06 o 
  -7   2   8       44.22       70.63    124.53 o 
  -6   2   8      171.32      225.92    197.52 o 
  -5   2   8        1.60      -36.74    226.46 o 
  -4   2   8      128.62        3.26    199.41 o 
  -3   2   8        4.90       -3.89    175.75 o 
  -2   2   8      501.62      419.81    214.00 o 
  -1   2   8        4.73      286.68    171.72 o 
   0   2   8      461.88      250.01    180.29 o 
   1   2   8      137.72       67.50    151.64 o 
   2   2   8     1643.43     2018.12    280.32 o 
   3   2   8      218.24      147.42    156.58 o 
 -10   3   8        5.68       -8.88    178.20 o 
  -9   3   8      195.03       22.67    131.13 o 
  -8   3   8       10.73      -56.65    143.17 o 
  -7   3   8      283.23      249.50    160.35 o 
  -6   3   8      249.56      294.92    199.50 o 
  -5   3   8       20.03      -45.32    200.76 o 
  -4   3   8       56.26      -67.80    304.69 o 
  -3   3   8      682.26      939.11    285.17 o 
  -2   3   8      254.23      320.59    184.03 o 
  -1   3   8       48.11       44.71    138.78 o 
   0   3   8      103.33      -98.93    226.58 o 
   1   3   8      264.86      216.86    156.82 o 
   2   3   8      194.47      149.50    203.52 o 
   3   3   8       85.00      -38.51    138.34 o 
 -10   4   8      493.04      507.72    267.37 o 
  -9   4   8        0.60      -46.43    171.96 o 
  -8   4   8        9.84       -6.70    144.15 o 
  -7   4   8      305.44      411.41    173.35 o 
  -6   4   8      632.15      721.19    233.09 o 
  -5   4   8      417.72      488.48    279.65 o 
  -4   4   8      213.26      167.95    323.16 o 
  -3   4   8        2.49     -237.97    237.97 o 
  -2   4   8      317.92      432.96    258.29 o 
  -1   4   8       43.26      -39.47    148.59 o 
   0   4   8      613.70      178.56    600.70 o 
   1   4   8      881.61      280.73    444.04 o 
   2   4   8     1527.84     1991.09    390.99 o 
   3   4   8      615.07      484.24    230.32 o 
 -10   5   8      154.25      378.37    258.54 o 
  -9   5   8      826.38      671.15    234.28 o 
  -8   5   8       44.48      -28.49    143.12 o 
  -7   5   8      723.46     1027.99    272.46 o 
  -6   5   8      763.34      862.69    246.85 o 
  -5   5   8        5.84       26.75    199.64 o 
  -4   5   8       68.48        5.51    200.16 o 
  -3   5   8      177.14        2.37    170.42 o 
  -2   5   8     2011.06     2308.23    428.08 o 
  -1   5   8     1719.39     2373.29    559.60 o 
   0   5   8       61.57      100.53    134.30 o 
   1   5   8      322.06        5.74    220.82 o 
   2   5   8       53.87     -120.16    153.00 o 
  -9   6   8       88.31       48.98    201.44 o 
  -8   6   8     1219.20     1089.92    247.03 o 
  -7   6   8      242.44      370.07    227.70 o 
  -6   6   8     2205.09     2992.37    393.23 o 
  -5   6   8     2100.41      993.96   1214.68 o 
  -4   6   8      667.62      382.32    367.69 o 
  -3   6   8     1599.09     1770.69    385.40 o 
  -2   6   8        1.72      373.13    221.47 o 
  -1   6   8     2165.21     3108.23    689.97 o 
   0   6   8       87.24       46.77    143.93 o 
   1   6   8     1715.92      730.83   1062.26 o 
   2   6   8     1043.32      487.70    855.89 o 
  -9   7   8     1006.65     1221.63    305.72 o 
  -8   7   8       89.87      434.05    203.07 o 
  -7   7   8      883.06      807.37    277.21 o 
  -6   7   8     1071.16     1312.01    304.72 o 
  -5   7   8     1299.61      385.19    805.23 o 
  -4   7   8     1286.65      596.56   1066.27 o 
  -3   7   8      282.45       -4.12    187.56 o 
  -2   7   8     1312.44     1601.97    476.96 o 
  -1   7   8       68.66        2.50    210.11 o 
   0   7   8     1380.67      275.88    767.93 o 
   1   7   8       67.78      219.73    195.44 o 
   2   7   8      129.53      -53.73    249.94 o 
  -9   8   8      137.25      282.21    225.12 o 
  -8   8   8      204.31       47.47    258.76 o 
  -7   8   8       21.92       70.96    207.58 o 
  -6   8   8      170.76      119.77    169.01 o 
  -5   8   8      130.65       26.24    158.02 o 
  -4   8   8       19.36       21.47    168.08 o 
  -3   8   8       13.85       39.24    193.42 o 
  -2   8   8      124.94      430.54    263.59 o 
  -1   8   8       13.42      498.11    231.66 o 
   0   8   8       92.64        3.21    269.73 o 
   1   8   8      107.87      102.59    263.59 o 
  -8   9   8       35.11     -179.41    253.21 o 
  -7   9   8      715.79      550.00    258.14 o 
  -6   9   8      662.75      354.07    185.49 o 
  -5   9   8      119.23      -78.08    315.93 o 
  -4   9   8      305.60      201.19    184.17 o 
  -3   9   8      840.29      398.09    501.57 o 
  -2   9   8     3477.32     3730.30    534.75 o 
  -1   9   8       73.11      129.03    247.83 o 
   0   9   8       96.89      174.53    287.32 o 
   1   9   8      128.22       96.80    187.00 o 
  -8  10   8      168.17      180.72    302.52 o 
  -7  10   8        2.75     -204.65    204.65 o 
  -6  10   8      929.10      449.07    405.78 o 
  -5  10   8      955.30      444.22    248.03 o 
  -4  10   8       52.50      119.63    220.03 o 
  -3  10   8     1698.38      278.29    844.21 o 
  -2  10   8       15.95       71.60    198.48 o 
  -1  10   8      377.39      352.82    375.79 o 
   0  10   8      304.97      319.59    244.32 o 
  -7  11   8      304.89      539.22    292.10 o 
  -6  11   8      154.82       20.66    187.39 o 
  -5  11   8       51.17     -125.23    212.99 o 
  -4  11   8      409.42      339.90    247.83 o 
  -3  11   8       43.55      268.44    219.11 o 
  -2  11   8     1339.80     1395.79    412.11 o 
  -1  11   8      456.46      245.50    274.82 o 
   0  11   8      247.62      438.15    335.71 o 
  -6  12   8      273.01      120.79    266.05 o 
  -5  12   8      267.94      306.92    267.15 o 
  -4  12   8      104.33      259.73    244.30 o 
  -3  12   8     1305.60     1181.76    508.86 o 
  -2  12   8       15.28      378.77    315.54 o 
  -1  12   8      372.18      386.19    338.62 o 
  -4  13   8      536.56      431.84    310.82 o 
  -3  13   8       55.00      114.03    473.31 o 
  -8   1   9       87.90      252.82    158.76 o 
  -7   1   9     1316.39     1636.83    449.36 o 
  -6   1   9       51.99      123.17    272.63 o 
  -5   1   9      633.52      882.62    354.26 o 
  -4   1   9       18.73      -21.78    213.73 o 
  -2   1   9      372.46      -66.16    183.73 o 
  -1   1   9      252.61      -76.14    132.44 o 
   0   1   9        0.52       72.02    224.61 o 
  -8   2   9       42.45      192.73    159.88 o 
  -7   2   9      418.51     1085.60    383.74 o 
  -6   2   9     1816.29     1765.07    665.01 o 
  -5   2   9       29.70       54.41    274.28 o 
  -4   2   9     1631.25     2146.42    672.01 o 
  -3   2   9      232.29      242.06    244.40 o 
  -2   2   9      541.05     -123.96    124.91 o 
  -1   2   9      487.89       54.39    143.00 o 
   0   2   9      456.03      153.13    256.07 o 
  -8   3   9      116.87      278.62    253.39 o 
  -7   3   9      611.18      755.50    359.16 o 
  -6   3   9        3.40       -5.16    280.40 o 
  -5   3   9       85.73      -17.70    278.19 o 
  -4   3   9       66.71      -11.56    173.39 o 
  -3   3   9     1641.13      657.83    802.90 o 
  -1   3   9       22.87     -162.09    268.48 o 
   0   3   9      154.59      223.30    260.24 o 
  -8   4   9       29.95     -182.56    210.00 o 
  -7   4   9      205.45       49.24    283.15 o 
  -6   4   9      364.53      461.13    334.47 o 
  -5   4   9       14.25      -84.95    198.64 o 
  -4   4   9      399.40      209.09    194.42 o 
  -3   4   9      247.05       67.54    196.91 o 
  -2   4   9      109.69      177.97    152.46 o 
  -1   4   9      493.74       60.64    139.04 o 
   0   4   9      128.83      -60.02    214.25 o 
  -7   5   9      194.03       76.07    246.31 o 
  -6   5   9       74.95       16.59    301.46 o 
  -5   5   9      509.88      123.97    337.39 o 
  -4   5   9       32.54      -46.72    186.77 o 
  -3   5   9      320.05      223.99    213.86 o 
  -2   5   9        9.76       95.26    324.04 o 
  -1   5   9      728.96      153.78    322.94 o 
  -7   6   9      201.88      353.99    278.82 o 
  -6   6   9       42.48      -23.67    269.59 o 
  -5   6   9      183.26       99.91    233.81 o 
  -4   6   9       39.92      -65.88    214.77 o 
  -3   6   9       11.96     -186.19    186.19 o 
  -2   6   9       49.52      294.18    199.48 o 
  -1   6   9      105.90      214.34    298.27 o 
  -6   7   9       25.45      134.54    219.62 o 
  -5   7   9      851.62       75.25    516.02 o 
  -4   7   9       89.57     -167.93    167.93 o 
  -3   7   9     2149.62      834.67    553.83 o 
  -2   7   9      893.48      780.60    280.06 o 
  -5   8   9       19.54      115.80    224.10 o 
  -4   8   9     2103.37      553.03   1082.33 o 
  -3   8   9      317.27     -216.77    216.77 o 
                                                 
